# Supplementary material for: Genome-wide identification and expression profiling of invertase gene family for abiotic stresses tolerance in Poncirus trifoliata
Source: BMC Plant Biol. 2021 Nov 25;21:559. doi: 10.1186/s12870-021-03337-3 (PMC8614057; doi:10.1186/s12870-021-03337-3)
Supplement: Supplementary file 2 — Additional file 2: Table S2. Accession numbers of all invertase genes from 5 plant species used in this article. [file 12870_2021_3337_MOESM2_ESM.xlsx]

## Sheet: Sheet1
Supplementary Table S2. Accession numbers of invertase genes from 5 plant species used in this article
	Gene name	Gene ID
Arabidopsis thaliana	AtN/AINV1	AT4G09510
	AtN/AINV2	AT1G35580
	AtN/AINV3	AT1G22650
	AtN/AINV4	AT1G72000
	AtN/AINV5	AT4G34860
	AtN/AINV6	AT5G22510
	AtN/AINV7	AT3G06500
	AtN/AINV8	AT3G05820
	AtN/AINV9	AT1G56560
	AtCWINV1	AT3G13784
	AtCWINV2	AT1G55120
	AtCWINV3	AT5G11920
	AtCWINV4	AT2G36190
	AtCWINV5	AT3G52600
	AtCWINV6	AT3G13790
	AtVINV1	AT1G62660
	AtVINV2	AT1G12240
Oryza sativa	OsN/AINV1	LOC_Os02g34560
	OsN/AINV2	LOC_Os04g35280
	OsN/AINV3	LOC_Os11g07440
	OsN/AINV4	LOC_Os02g03320
	OsN/AINV5	LOC_Os02g32730
	OsN/AINV6	LOC_Os04g33490
	OsN/AINV7	LOC_Os01g22900
	OsN/AINV8	LOC_Os03g20020
	OsCWINV1	LOC_Os03g52560
	OsCWINV2	LOC_Os04g33720
	OsCWINV3	LOC_Os04g33740
	OsCWINV4	LOC_Os02g33110
	OsCWINV5	LOC_Os01g73580
	OsCWINV6	LOC_Os04g56930
	OsCWINV7	LOC_Os04g56920
	OsCWINV8	LOC_Os09g08120
	OsCWINV9	LOC_Os09g08072
	OsVINV1	LOC_Os02g01590
	OsVINV2	LOC_Os04g45290
Vitis vinifera	VvN/AINV1	GSVIVG01034488001
	VvN/AINV2	GSVIVG01009904001
	VvN/AINV3	GSVIVG01024105001
	VvN/AINV4	GSVIVG01037429001
	VvN/AINV5	GSVIVG01037430001
	VvN/AINV6	GSVIVG01034754001
	VvN/AINV7	GSVIVG01027176001
	VvN/AINV8	GSVIVG01031374001
	VvN/AINV9	GSVIVG01034753001
	VvN/AINV10	GSVIVG01031267001
	VvN/AINV11	GSVIVG01034944001
	VvCWINV1	GSVIVG01033873001
	VvCWINV2	GSVIVG01035389001
	VvCWINV3	GSVIVG01035390001
	VvCWINV4	GSVIVG01016869001
	VvVINV1	GSVIVG01018625001
	VvVINV2	GSVIVG01001272001
Zea may	ZmN/AINV1	GRMZM2G118737
	ZmN/AINV2	GRMZM2G170842
	ZmN/AINV3	GRMZM2G136139
	ZmN/AINV4	GRMZM2G477236
	ZmN/AINV5	GRMZM2G040843
	ZmN/AINV6	GRMZM2G007277
	ZmN/AINV7	GRMZM2G115451
	ZmN/AINV8	GRMZM2G084940
	ZmN/AINV9	GRMZM2G022782
	ZmN/AINV10	GRMZM2G084694
	ZmCWINV1	GRMZM2G119689
	ZmCWINV2	GRMZM2G095725
	ZmCWINV3	GRMZM2G139300
	ZmCWINV4	GRMZM2G123633
	ZmCWINV5	GRMZM2G174249
	ZmCWINV6	GRMZM2G018716
	ZmCWINV7	GRMZM2G018692
	ZmCWINV8	GRMZM2G119941
	ZmVINV1	GRMZM2G463871
	ZmVINV2	GRMZM2G089836
	ZmVINV3	GRMZM2G394450
Malus × domestica	MdoCWINV1	MDP0000275150
	MdoCWINV2	MDP0000268052
	MdoCWINV3	MDP0000561738
	MdoVINV1	MDP0000149570
	MdoVINV2	MDP0000377084
	MdoVINV3	MDP0000124776
	MdoA/NINV1	MDP0000163452
	MdoA/NINV2	MDP0000186866
	MdoA/NINV3	MDP0000146680
	MdoA/NINV4	MDP0000531557
	MdoA/NINV5	MDP0000261740
	MdoA/NINV6	MDP0000315220
	MdoA/NINV7	MDP0000297851
	MdoA/NINV8	MDP0000652278
	MdoA/NINV9	MDP0000095481
	MdoA/NINV10	MDP0000133399
	MdoA/NINV11	MDP0000319075
	MdoA/NINV12	MDP0000291284
