# Supplementary material for: Genome-wide identification and expression profiling of invertase gene family for abiotic stresses tolerance in Poncirus trifoliata
Source: BMC Plant Biol. 2021 Nov 25;21:559. doi: 10.1186/s12870-021-03337-3 (PMC8614057; doi:10.1186/s12870-021-03337-3)
Supplement: Supplementary file 3 — Additional file 3. The Ct values and qPCR’s raw data used to construct expression profiles of PtrINV genes in P. trifoliata. [file 12870_2021_3337_MOESM3_ESM.xlsx]

## Sheet: Tissue specific
the transcript abundance used to construct Tissue-specific expression profiles of PtrINV genes in P. trifoliata. ‎
	A/NINV1 quantity	Actin quantity	Actin quantity mean	A/NINV1 quantity/ actin quantity mean	transcript abundance	STDEV	SE					A/NINV1	A/NINV2	A/NINV3	A/NINV4	A/NINV5	A/NINV6	A/NINV7	VINV1	VINV2	CWINV1	CWINV2	CWINV3	CWINV4	CWINV5
L	561.529	53963		0.0106566	0.0102697	0.000386909	0.000223382				L	0.0102675	0.0251966	0.0185265	0.00918084	0.000266025	0.0298609	0.0287871	0.0368345	8.99371e-05	0.00275069	0.000237557	0.000104712	0.0229229	9.08041e-05
L	520.754	51766.2	52693.1	0.00988278							S	0.0184682	0.0153647	0.0182683	0.00948987	0.00228271	0.0184003	0.0312802	0.193251	4.9496e-05	0.0037521	0.00440135	0.000184042	0.0114332	0.000509716
L	541.142	52350.1		0.0102697							R	0.0166181	0.0253914	0.0146556	0.0178452	0.00100359	0.027958	0.053977	0.120349	5.13917e-06	0.0435031	0.00738766	0.000296603	0.0315685	0.00026039
S	251.765	14023.9		0.0177485	0.0184005	0.00184127	0.00106306				F	0.0577523	0.130063	0.0429062	0.0362307	0.00797723	0.0874867	0.181657	0.446491	1.03203e-05	0.266204	0.0298245	0.0024045	0.0559884	0.000481815
S	290.498	13670.5	14185.1	0.0204791							W	0.0478334	0.0867469	0.124302	0.0854287	0.0196941	0.0501298	0.276585	0.0335813	5.94874e-05	0.0474647	0.0202675	0.00879503	0.0526535	0.000121199
S	240.778	14860.8		0.016974
R	249.854	16311.5		0.0153175	0.0166091	0.00119087	0.000687552
R	274.79	16613.2	16311.6	0.0168463
R	288.122	16010.1		0.0176636
F	277.458	4506.94		0.0583726	0.0576352	0.0063192	0.00364839			Log2
F	242.317	4320.69	4753.22	0.0509796							GeneID	PtrA/NINV1	PtrA/NINV2	PtrA/NINV3	PtrA/NINV4	PtrA/NINV5	PtrA/NINV6	PtrA/NINV7	PtrVINV1	PtrVINV2	PtrCWINV1	PtrCWINV2	PtrCWINV3	PtrCWINV4	PtrCWINV5
F	302.083	5432.05		0.0635533							L	-6.60577	-5.31063	-5.75426	-6.76716	-11.8762	-5.0656	-5.11844	-4.7628	-13.4407	-8.50599	-12.0394	-13.2213	-5.44707	-13.4269
W	20947.1	508913		0.041673	0.041705	0.000953846	0.000550703				S	-5.75881	-6.02424	-5.77452	-6.7194	-8.77504	-5.76413	-4.9986	-2.37145	-14.3023	-8.05809	-7.82784	-12.4077	-6.45062	-10.938
W	20492	496396	502655	0.0407676							R	-5.9111	-5.29952	-6.0924	-5.80832	-9.96062	-5.1606	-4.21151	-3.0547	-17.57	-4.52274	-7.08067	-11.7192	-4.98537	-11.907
W	21450.5	502655		0.0426745							F	-4.11398	-2.94271	-4.54267	-4.78664	-6.9699	-3.51479	-2.46071	-1.1633	-16.5642	-1.9094	-5.06736	-8.70005	-4.15873	-11.0192
											W	-4.38584	-3.52704	-3.00808	-3.54914	-5.66609	-4.31819	-1.85421	-4.8962	-14.0371	-4.397	-5.62469	-6.8291	-4.24733	-13.0103
	A/NINV2	Actin
L	1369.66	53963		0.0259932	0.0252061	0.00218173	0.00125962
L	1198.24	51766.2	52693.1	0.02274
L	1416.65	52350.1		0.026885
S	213.441	14023.9		0.0150468	0.0152756	0.00259315	0.00149716
S	254.985	13670.5	14185.1	0.0179755
S	181.631	14860.8		0.0128044
R	414.174	16311.5		0.0253914	0.0253914	0.000468463	0.000270467
R	421.816	16613.2	16311.6	0.0258598
R	406.533	16010.1		0.0249229
F	540.999	4506.94		0.113817	0.130179	0.0198427	0.0114562
F	591.626	4320.69	4753.22	0.124468
F	723.68	5432.05		0.15225
W	44189.3	508913		0.0879119	0.0867469	0.00155493	0.000897739
W	42716.2	496396	502655	0.0849812
W	43905.7	502655		0.0873476
	A/NINV3	Actin
L	953.864	53963		0.0181023	0.0185265	0.0010505	0.000606508
L	1039.26	51766.2	52693.1	0.0197228
L	935.539	52350.1		0.0177545
S	302.835	14023.9		0.0213488	0.0182683	0.00309283	0.00178565
S	259.482	13670.5	14185.1	0.0182926
S	215.093	14860.8		0.0151633
R	242.239	16311.5		0.0148507	0.0146556	0.00104818	0.000605165
R	254.34	16613.2	16311.6	0.0155926
R	220.593	16010.1		0.0135236
F	261.597	4506.94		0.0550356	0.0429062	0.0106543	0.00615123
F	183.58	4320.69	4753.22	0.0386223
F	166.651	5432.05		0.0350607
W	52575.1	508913		0.104595	0.124302	0.0209868	0.0121167
W	61294.6	496396	502655	0.121942
W	73573	502655		0.146369
	A/NINV4	Actin
L	502.789	53963		0.00954184	0.00918084	0.000360992	0.000208419
L	483.767	51766.2	52693.1	0.00918084
L	464.745	52350.1		0.00881985
S	162.713	14023.9		0.0114707	0.00948987	0.00195448	0.00112842
S	133.852	13670.5	14185.1	0.00943607
S	107.28	14860.8		0.00756284
R	278.065	16311.5		0.017047	0.0178452	0.0022906	0.00132248
R	261.973	16613.2	16311.6	0.0160605
R	333.216	16010.1		0.0204281
F	172.212	4506.94		0.0362307	0.0362307	0.00126993	0.000733194
F	166.176	4320.69	4753.22	0.0349607
F	178.249	5432.05		0.0375006
W	40945.7	508913		0.081459	0.0854287	0.0034565	0.00199561
W	44119	496396	502655	0.087772
W	43758.7	502655		0.0870551
	A/NINV5	Actin
L	12.3865	53963		0.000235068	0.000266025	3.09564e-05	1.78727e-05
L	15.6488	51766.2	52693.1	0.000296981
L	14.0177	52350.1		0.000266025
S	38.4372	14023.9		0.00270969	0.00228271	0.000426984	0.000246519
S	26.3236	13670.5	14185.1	0.00185572
S	32.3804	14860.8		0.00228271
R	16.3602	16311.5		0.00100298	0.00100359	6.10911e-07	3.52709e-07
R	16.3801	16613.2	16311.6	0.0010042
R	16.3702	16010.1		0.00100359
F	40.1535	4506.94		0.00844763	0.00797723	0.0004704	0.000271586
F	35.6817	4320.69	4753.22	0.00750683
F	37.9176	5432.05		0.00797723
W	9285.66	508913		0.0184732	0.0196941	0.00122091	0.000704893
W	9899.35	496396	502655	0.0196941
W	10513	502655		0.0209151
	A/NINV6	Actin
L	1833.72	53963		0.0348	0.0298609	0.00447801	0.00258538
L	1373.5	51766.2	52693.1	0.026066
L	1513.17	52350.1		0.0287167
S	264.877	14023.9		0.0186729	0.0184003	0.00232098	0.00134002
S	291.83	13670.5	14185.1	0.020573
S	226.325	14860.8		0.0159551
R	451.675	16311.5		0.0276904	0.027958	0.0002676	0.000154499
R	456.04	16613.2	16311.6	0.027958
R	460.405	16010.1		0.0282256
F	428.263	4506.94		0.0900995	0.0874867	0.00931386	0.00537736
F	452.579	4320.69	4753.22	0.0952151
F	366.69	5432.05		0.0771455
W	25189.8	508913		0.0501136	0.0501298	1.62205e-05	9.36492e-06
W	25206.1	496396	502655	0.050146
W	25198	502655		0.0501298
	A/NINV7	Actin
L	1522.22	53963		0.0288884	0.0287871	0.000221085	0.000127643
L	1503.52	51766.2	52693.1	0.0285335
L	1524.9	52350.1		0.0289393
S	460.931	14023.9		0.0324941	0.0312802	0.00121382	0.000700796
S	443.713	13670.5	14185.1	0.0312802
S	426.495	14860.8		0.0300664
R	962.228	16311.5		0.0589903	0.053977	0.00500805	0.0028914
R	880.281	16613.2	16311.6	0.0539665
R	798.849	16010.1		0.0489742
F	843.332	4506.94		0.177423	0.181657	0.00423387	0.00244443
F	883.581	4320.69	4753.22	0.185891
F	863.457	5432.05		0.181657
W	135874	508913		0.270313	0.276585	0.0102001	0.00588906
W	136263	496396	502655	0.271087
W	144943	502655		0.288354
	VINV1	Actin
L	1999.13	53963		0.0379391	0.0368345	0.00110458	0.000637732
L	1882.72	51766.2	52693.1	0.0357299
L	1940.93	52350.1		0.0368345
S	2775.29	14023.9		0.195649	0.193251	0.00404207	0.00233369
S	2773.46	13670.5	14185.1	0.19552
S	2675.08	14860.8		0.188584
R	1773	16311.5		0.108695	0.120349	0.0116536	0.00672822
R	2153.18	16613.2	16311.6	0.132003
R	1963.09	16010.1		0.120349
F	2092.91	4506.94		0.440313	0.446491	0.00689261	0.00397945
F	2157.61	4320.69	4753.22	0.453926
F	2116.3	5432.05		0.445235
W	16352.1	508913		0.0325315	0.0335813	0.000955227	0.0005515
W	17291	496396	502655	0.0343994
W	16996.2	502655		0.0338129
	VINV2	Actin
L	5.54787	53963		0.000105286	8.99371e-05	1.83382e-05	1.05876e-05
L	3.669	51766.2	52693.1	6.96296e-05
L	5.00032	52350.1		9.48952e-05
S	0.672255	14023.9		4.73916e-05	4.9496e-05	2.10433e-06	1.21494e-06
S	0.702105	13670.5	14185.1	4.9496e-05
S	0.731955	14860.8		5.16003e-05
R	0.0838282	16311.5		5.13921e-06	5.14034e-06	9.50413e-08	5.48721e-08
R	0.0838282	16613.2	16311.6	5.04587e-06
R	0.0838282	16010.1		5.23595e-06
F	0.0490546	4506.94		1.08843e-05	1.04228e-05	1.22826e-06	7.09136e-07
F	0.0490546	4320.69	4753.22	1.13534e-05
F	0.0490546	5432.05		9.0306e-06
W	33.3368	508913		6.63215e-05	5.94874e-05	1.15127e-05	6.64686e-06
W	33.1477	496396	502655	6.59453e-05
W	23.2204	502655		4.61955e-05
	CWINV1	Actin
L	144.942	53963		0.00275069	0.00275069	3.23587e-05	1.86823e-05
L	143.237	51766.2	52693.1	0.00271833
L	146.648	52350.1		0.00278305
S	51.3366	14023.9		0.00361905	0.0037521	0.000607105	0.000350512
S	62.6228	13670.5	14185.1	0.00441469
S	45.7122	14860.8		0.00322255
R	761.922	16311.5		0.0467104	0.0435031	0.00303466	0.00175206
R	703.387	16613.2	16311.6	0.0431218
R	663.51	16010.1		0.0406771
F	1129.76	4506.94		0.237682	0.266204	0.0438049	0.0252908
F	1505.07	4320.69	4753.22	0.316641
F	1161.15	5432.05		0.244287
W	21599.9	508913		0.0429716	0.0474647	0.00392383	0.00226543
W	24733.6	496396	502655	0.0492059
W	25241.6	502655		0.0502166
	CWINV2	Actin
L	11.8457	53963		0.000224805	0.000237557	1.27517e-05	7.36217e-06
L	13.1895	51766.2	52693.1	0.000250308
L	12.5176	52350.1		0.000237557
S	70.9706	14023.9		0.00500319	0.00440135	0.000601835	0.00034747
S	53.8965	13670.5	14185.1	0.00379952
S	62.4336	14860.8		0.00440135
R	125.89	16311.5		0.00771783	0.00738766	0.000565723	0.00032662
R	125.774	16613.2	16311.6	0.00771072
R	109.85	16010.1		0.00673443
F	101.376	4506.94		0.0213278	0.0298245	0.00769481	0.0044426
F	151.259	4320.69	4753.22	0.0318224
F	172.653	5432.05		0.0363233
W	9718.82	508913		0.019335	0.0202675	0.000807645	0.000466294
W	10428.3	496396	502655	0.0207465
W	10415.4	502655		0.0207208
	CWINV3	Actin
L	5.84567	53963		0.000110938	0.000104712	6.22616e-06	3.59468e-06
L	5.18952	51766.2	52693.1	9.84857e-05
L	5.51759	52350.1		0.000104712
S	2.97065	14023.9		0.000209421	0.000184042	3.95148e-05	2.28139e-05
S	2.89648	13670.5	14185.1	0.000204192
S	1.96484	14860.8		0.000138515
R	4.89037	16311.5		0.000299809	0.000296603	3.60939e-06	2.08388e-06
R	4.77431	16613.2	16311.6	0.000292694
R	4.84953	16010.1		0.000297305
F	10.3756	4506.94		0.00218286	0.0024045	0.000241515	0.000139438
F	11.2592	4320.69	4753.22	0.00236874
F	12.6526	5432.05		0.0026619
W	4318.82	508913		0.00859202	0.00879503	0.00020863	0.000120453
W	4528.34	496396	502655	0.00900886
W	4415.42	502655		0.00878421
	CWINV4	Actin
L	1239.37	53963		0.0235205	0.0229229	0.000517683	0.000298884
L	1192.63	51766.2	52693.1	0.0226335
L	1191.63	52350.1		0.0226146
S	181.08	14023.9		0.0127655	0.0114332	0.00141485	0.000816865
S	164.348	13670.5	14185.1	0.011586
S	141.116	14860.8		0.00994818
R	505.994	16311.5		0.0310204	0.0315685	0.00378218	0.00218364
R	580.609	16613.2	16311.6	0.0355948
R	458.197	16010.1		0.0280902
F	236.507	4506.94		0.0497573	0.0559884	0.0068611	0.00396126
F	301.075	4320.69	4753.22	0.0633412
F	260.793	5432.05		0.0548666
W	25053.3	508913		0.0498419	0.0526535	0.00243488	0.00140578
W	27168.2	496396	502655	0.0540494
W	27178.1	502655		0.0540691
	CWINV5	Actin
L	4.40754	53963		8.36455e-05	9.08041e-05	7.15858e-06	4.13301e-06
L	5.16196	51766.2	52693.1	9.79627e-05
L	4.78475	52350.1		9.08041e-05
S	14.8767	14023.9		0.00104876	0.000509716	0.000479331	0.000276742
S	4.95038	13670.5	14185.1	0.000348985
S	1.86402	14860.8		0.000131407
R	3.28906	16311.5		0.000201639	0.00026039	5.87506e-05	3.39197e-05
R	5.2057	16613.2	16311.6	0.00031914
R	4.24738	16010.1		0.00026039
F	3.33274	4506.94		0.000701153	0.000481815	0.000219338	0.000126635
F	1.24761	4320.69	4753.22	0.000262477
F	2.29017	5432.05		0.000481815
W	60.9215	508913		0.000121199	0.000121199	7.45169e-06	4.30224e-06
W	64.6671	496396	502655	0.000128651
W	57.1758	502655		0.000113748

## Sheet: salt leaf
the CT values used to construct expression profiles of PtrINV genes in P. trifoliata leaves under salt stress. ‎
	A/NINV1 CT	Actin CT	Actin CT mean	∆CT	∆∆CT	2¯∆∆CT	2¯∆∆Ct mean	STDEV	SE			GeneID	A/NINV1	A/NINV2	A/NINV3	A/NINV4	A/NINV5	A/NINV6	A/NINV7	VINV1	VINV2	CWINV1	CWINV2	CWINV3	CWINV4	CWINV5
N0L	27.6541	22.295	22.3196	5.33896	0	1	1	0	0			0NL	1	1	1	1	1	1	1	1	1	1	1	1	1	1
N0L	27.6354	22.3296			0	1						6NL	1.54961	5.09236	4.41677	4.37735	3.24917	2.16254	8.92335	2.96994	0.941611	18.4062	0.912934	3.93937	1.90774	3.28152
N0L	27.6862	22.3342			0	1						12NL	0.643566	1.14622	1.32642	2.75004	0.50075	1.19345	2.85925	2.70476	1.22613	0.423554	0.68017	2.1773	1.86529	1.26836
N6L	27.748	23.0599	23.0343	4.71369	-0.625263	1.54249	1.54961	0.0401517	0.0231816			24NL	1.0302	4.28057	2.83554	2.49292	0.945139	1.77152	4.83426	0.287218	0.955557	5.87326	1.17017	6.98825	2.0017	0.998431
N6L	27.7753	23.025		4.74108	-0.597876	1.51349						48NL	0.52211	1.43239	4.50019	1.59395	4.00149	1.39447	2.19784	1.23688	4.47462	1.23911	0.805457	2.72134	0.817316	0.353574
N6L	27.7016	23.0179		4.66736	-0.6716	1.59284						72NL	1.32786	7.06882	5.23558	5.05214	3.48248	3.96641	44.2124	5.82984	2.4464	13.918	1.76115	2.24292	4.14779	1.99712
N12L	28.358	22.3162	22.3394	6.01862	0.679665	0.62431	0.643566	0.0343319	0.0198215			RecNL	0.786754	5.7445	3.95623	4.0178	2.10299	4.25417	24.8539	3.4684	2.16693	9.5561	0.883742	6.95332	1.30691	3.2809
N12L	28.228	22.3688		5.88857	0.549613	0.683204					Log2	GeneID	A/NINV1	A/NINV2	A/NINV3	A/NINV4	A/NINV5	A/NINV6	A/NINV7	VINV1	VINV2	CWINV1	CWINV2	CWINV3	CWINV4	CWINV5
N12L	28.3606	22.3332		6.02123	0.682271	0.623184						0NL	0	0	0	0	0	0	0	0	0	0	0	0	0	0
N24L	28.0326	23.0111	23.016	5.01658	-0.322379	1.25039	1.0302	0.216132	0.124784			6NL	0.631901	2.34833	2.14299	2.13006	1.70007	1.11272	3.15759	1.57043	-0.0867964	4.20212	-0.131418	1.97796	0.931867	1.71436
N24L	28.6441	23.0429		5.62814	0.289178	0.818368						12NL	-0.635841	0.196886	0.407534	1.45945	-0.997838	0.255136	1.51564	1.4355	0.294114	-1.23938	-0.556032	1.12254	0.899401	0.342959
N24L	28.3238	22.9939		5.30778	-0.0311743	1.02184						24NL	0.0429255	2.0978	1.50362	1.31784	-0.0814022	0.82499	2.27329	-1.79978	-0.0655861	2.55416	0.226714	2.80493	1.00123	-0.0022647
N48L	29.204	23.2885	23.2261	5.97791	0.63895	0.64218	0.52211	0.119518	0.0690038			48NL	-0.937574	0.518426	2.16999	0.672603	2.00054	0.479718	1.13609	0.306702	2.16177	0.309303	-0.31212	1.44432	-0.291034	-1.49992
N48L	29.8757	23.1874		6.64956	1.31061	0.403152						72NL	0.409105	2.82147	2.38835	2.3369	1.80012	1.98783	5.46638	2.54346	1.29066	3.79888	0.816516	1.16538	2.05234	0.997922
N48L	29.5057	23.2023		6.2796	0.940647	0.520999						RecNL	-0.346015	2.52218	1.98413	2.00641	1.07244	2.08888	4.6354	1.79427	1.11566	3.25642	-0.178303	2.7977	0.38616	1.71409
N72L	27.6593	22.7132	22.7288	4.93054	-0.408419	1.32723	1.32786	0.102082	0.0589371
N72L	27.7737	22.7484		5.04488	-0.294073	1.2261
N72L	27.5515	22.7247		4.82268	-0.516275	1.43026
NRecL	28.5324	22.7456	22.7488	5.7836	0.44464	0.734767	0.786754	0.0764586	0.0441434
NRecL	28.5009	22.7643		5.75217	0.413211	0.75095
NRecL	28.2811	22.7364		5.53235	0.193395	0.874545
	A/NINV2	Actin
N0L	27.1577	22.295	22.3196	4.95451	0	1	1	0	0
N0L	27.2279	22.3296			0	1
N0L	27.4367	22.3342			0	1
N6L	25.6327	23.0599	23.0343	2.59843	-2.35608	5.11979	5.09236	0.259689	0.149932
N6L	25.7197	23.025		2.68546	-2.26905	4.82004
N6L	25.5727	23.0179		2.53842	-2.4161	5.33724
N12L	27.2844	22.3162	22.3394	4.94499	-0.0095164	1.00662	1.14622	0.120963	0.069838
N12L	27.0164	22.3688		4.67696	-0.277552	1.21214
N12L	27.0071	22.3332		4.66773	-0.286776	1.21991
N24L	25.8766	23.0111	23.016	2.86059	-2.09392	4.26906	4.28057	0.234873	0.135604
N24L	25.952	23.0429		2.936	-2.01851	4.05166
N24L	25.7939	22.9939		2.77787	-2.17664	4.52099
N48L	27.5591	23.2885	23.2261	4.33304	-0.621467	1.53844	1.43239	0.134777	0.0778135
N48L	27.8236	23.1874		4.59755	-0.356962	1.28073
N48L	27.6169	23.2023		4.39085	-0.563657	1.47801
N72L	24.9061	22.7132	22.7288	2.17736	-2.77715	6.85498	7.06882	0.481226	0.277836
N72L	24.9324	22.7484		2.20357	-2.75094	6.73157
N72L	24.7535	22.7247		2.02474	-2.92977	7.6199
NRecL	25.2359	22.7456	22.7488	2.48714	-2.46737	5.53034	5.7445	0.209214	0.12079
NRecL	25.1785	22.7643		2.42976	-2.52476	5.75476
NRecL	25.1308	22.7364		2.38201	-2.5725	5.94839
	A/NINV3	Actin
N0L	28.3575	22.295	22.3196	6.15833	0	1	1	0	0
N0L	28.4413	22.3296			0	1
N0L	28.635	22.3342			0	1
N6L	27.0392	23.0599	23.0343	4.00489	-2.15344	4.44887	4.41677	0.0524596	0.0302875
N6L	27.0695	23.025		4.03525	-2.12308	4.35623
N6L	27.0403	23.0179		4.00608	-2.15225	4.4452
N12L	28.0251	22.3162	22.3394	5.68566	-0.472663	1.38767	1.32642	0.118609	0.0684788
N12L	28.2471	22.3688		5.90772	-0.250603	1.1897
N12L	28.0104	22.3332		5.67097	-0.487359	1.40188
N24L	27.6547	23.0111	23.016	4.63871	-1.51961	2.86714	2.83554	0.124184	0.0716979
N24L	27.6181	23.0429		4.60209	-1.55624	2.94086
N24L	27.7421	22.9939		4.72611	-1.43221	2.6986
N48L	27.021	23.2885	23.2261	3.79491	-2.36342	5.14588	4.50019	0.766784	0.442703
N48L	27.5155	23.1874		4.28937	-1.86896	3.65268
N48L	27.1511	23.2023		3.92505	-2.23328	4.70202
N72L	26.3998	22.7132	22.7288	3.67105	-2.48728	5.60719	5.23558	0.322088	0.185958
N72L	26.5471	22.7484		3.81834	-2.33998	5.06297
N72L	26.5547	22.7247		3.82588	-2.33245	5.03659
NRecL	26.9465	22.7456	22.7488	4.1977	-1.96062	3.8923	3.95623	0.120808	0.0697488
NRecL	26.9507	22.7643		4.20197	-1.95636	3.88082
NRecL	26.873	22.7364		4.12426	-2.03406	4.09557
	A/NINV4	Actin
N0L	31.2613	22.295	22.3196	8.96643	0	1	1	0	0
N0L	31.1313	22.3296			0	1
N0L	31.4655	22.3342			0	1
N6L	29.9788	23.0599	23.0343	6.94453	-2.0219	4.06118	4.37735	0.307748	0.177679
N6L	29.8649	23.025		6.83059	-2.13584	4.39493
N6L	29.7754	23.0179		6.74118	-2.22525	4.67593
N12L	29.7935	22.3162	22.3394	7.45406	-1.51237	2.85278	2.75004	0.185473	0.107083
N12L	29.9633	22.3688		7.62392	-1.34252	2.53593
N12L	29.7891	22.3332		7.44971	-1.51672	2.8614
N24L	30.4849	23.0111	23.016	7.4689	-1.49753	2.82359	2.49292	0.393029	0.226915
N24L	30.6057	23.0429		7.58971	-1.37672	2.59678
N24L	30.9409	22.9939		7.92491	-1.04152	2.05839
N48L	31.5801	23.2885	23.2261	8.35405	-0.612381	1.52878	1.59395	0.0576919	0.0333084
N48L	31.5014	23.1874		8.2753	-0.691132	1.61455
N48L	31.4801	23.2023		8.25405	-0.712381	1.63851
N72L	29.4833	22.7132	22.7288	6.75449	-2.21194	4.63297	5.05214	0.377811	0.218129
N72L	29.2712	22.7484		6.54247	-2.42397	5.36644
N72L	29.3287	22.7247		6.5999	-2.36654	5.15701
NRecL	29.9062	22.7456	22.7488	7.1574	-1.80903	3.50408	4.0178	0.692599	0.399873
NRecL	29.8107	22.7643		7.06191	-1.90453	3.74386
NRecL	29.4505	22.7364		6.70175	-2.26468	4.80548
	A/NINV5	Actin
N0L	37.67	22.295	22.3196	15.3967	0	1	1	0	0
N0L	38.0216	22.3296			0	1
N0L	37.4573	22.3342			0	1
N6L	37.4687	23.0599	23.0343	14.4344	-0.962205	1.94828	3.24917	1.14494	0.661033
N6L	36.394	23.025		13.3597	-2.03694	4.10375
N6L	36.5452	23.0179		13.5109	-1.88576	3.69547
N12L	38.6271	22.3162	22.3394	16.2877	0.891048	0.539222	0.50075	0.305388	0.176316
N12L	38.0852	22.3688		15.7457	0.349091	0.785079
N12L	40.2265	22.3332		17.8871	2.49046	0.177949
N24L	38.5004	23.0111	23.016	15.4844	0.0877349	0.940999	0.945139	0.108328	0.0625433
N24L	38.666	23.0429		15.65	0.253361	0.838939
N24L	38.3348	22.9939		15.3188	-0.0778955	1.05548
N48L	36.6222	23.2885	23.2261	13.3961	-2.00054	4.00149	4.00149	0	0
N48L	36.6222	23.1874		13.3961	-2.00054	4.00149
N48L	36.6222	23.2023		13.3961	-2.00054	4.00149
N72L	36.7604	22.7132	22.7288	14.0316	-1.36507	2.5759	3.48248	1.2495	0.721398
N72L	36.558	22.7484		13.8292	-1.56743	2.96376
N72L	35.8304	22.7247		13.1016	-2.29508	4.9078
NRecL	37.3685	22.7456	22.7488	14.6197	-0.776923	1.71347	2.10299	0.4038	0.233134
NRecL	37.0917	22.7643		14.343	-1.05366	2.0758
NRecL	36.8122	22.7364		14.0634	-1.33325	2.5197
	A/NINV6	Actin
N0L	27.1801	22.295	22.3196	4.63999	0	1	1	0	0
N0L	27.0209	22.3296			0	1
N0L	26.6778	22.3342			0	1
N6L	26.485	23.0599	23.0343	3.45072	-1.18927	2.28037	2.16254	0.110986	0.0640777
N6L	26.6316	23.025		3.59736	-1.04263	2.05999
N6L	26.5718	23.0179		3.5375	-1.10249	2.14725
N12L	26.728	22.3162	22.3394	4.38862	-0.251375	1.19034	1.19345	0.016644	0.00960944
N12L	26.7424	22.3688		4.40295	-0.237047	1.17858
N12L	26.7027	22.3332		4.36329	-0.276708	1.21143
N24L	26.7514	23.0111	23.016	3.73541	-0.904586	1.87201	1.77152	0.151409	0.0874161
N24L	26.7722	23.0429		3.75623	-0.883765	1.84518
N24L	26.9803	22.9939		3.96429	-0.675706	1.59738
N48L	27.3187	23.2885	23.2261	4.09259	-0.547401	1.46145	1.39447	0.0591322	0.03414
N48L	27.4093	23.1874		4.18322	-0.456772	1.37247
N48L	27.4337	23.2023		4.20757	-0.432421	1.3495
N72L	25.3699	22.7132	22.7288	2.64115	-1.99884	3.99679	3.96641	0.0392185	0.0226428
N72L	25.3759	22.7484		2.64712	-1.99288	3.9803
N72L	25.3971	22.7247		2.66835	-1.97164	3.92214
NRecL	25.343	22.7456	22.7488	2.59425	-2.04575	4.12887	4.25417	0.257708	0.148788
NRecL	25.2027	22.7643		2.45395	-2.18605	4.55057
NRecL	25.3591	22.7364		2.61034	-2.02966	4.08308
	A/NINV7	Actin
N0L	26.8558	22.295	22.3196	4.47449	0	1	1	0	0
N0L	26.724	22.3296			0	1
N0L	26.8025	22.3342			0	1
N6L	24.3876	23.0599	23.0343	1.35337	-3.12112	8.70063	8.92335	0.365718	0.211147
N6L	24.3838	23.025		1.3495	-3.12499	8.724
N6L	24.2845	23.0179		1.25023	-3.22426	9.34543
N12L	25.3567	22.3162	22.3394	3.01733	-1.45716	2.74566	2.85925	0.198994	0.114889
N12L	25.3581	22.3688		3.0187	-1.45579	2.74307
N12L	25.1867	22.3332		2.84734	-1.62715	3.08902
N24L	25.3316	23.0111	23.016	2.31561	-2.15888	4.46567	4.83426	0.664972	0.383922
N24L	25.0046	23.0429		1.98857	-2.48592	5.6019
N24L	25.3415	22.9939		2.32549	-2.149	4.4352
N48L	26.7197	23.2885	23.2261	3.49357	-0.98092	1.97372	2.19784	0.202686	0.117021
N48L	26.4567	23.1874		3.23064	-1.24385	2.36829
N48L	26.5297	23.2023		3.3036	-1.17089	2.25151
N72L	21.8947	22.7132	22.7288	-0.83408	-5.30857	39.6313	44.2124	3.98691	2.30185
N72L	21.6763	22.7484		-1.05249	-5.52698	46.109
N72L	21.6518	22.7247		-1.07694	-5.55142	46.897
NRecL	22.6291	22.7456	22.7488	-0.119664	-4.59415	24.1534	24.8539	1.03543	0.597804
NRecL	22.6165	22.7643		-0.132254	-4.60674	24.3651
NRecL	22.5204	22.7364		-0.228348	-4.70284	26.0432
	VINV1	Actin
N0L	29.5718	22.295	22.3196	7.14621	0	1	1	0	0
N0L	29.5975	22.3296			0	1
N0L	29.2282	22.3342			0	1
N6L	28.5412	23.0599	23.0343	5.50694	-1.63926	3.11507	2.96994	0.179087	0.103396
N6L	28.7107	23.025		5.67643	-1.46978	2.7698
N6L	28.5836	23.0179		5.54929	-1.59691	3.02496
N12L	28.2269	22.3162	22.3394	5.88749	-1.25872	2.39283	2.70476	0.283559	0.163713
N12L	28.0134	22.3688		5.67396	-1.47224	2.77453
N12L	27.9264	22.3332		5.587	-1.55921	2.94693
N24L	31.7491	23.0111	23.016	8.73313	1.58692	0.332881	0.287218	0.0443231	0.02559
N24L	31.9762	23.0429		8.96019	1.81398	0.284405
N24L	32.1951	22.9939		9.17908	2.03287	0.244368
N48L	29.5846	23.2885	23.2261	6.3585	-0.787708	1.72633	1.23688	0.527731	0.304686
N48L	30.9334	23.1874		7.70731	0.561106	0.677782
N48L	29.9866	23.2023		6.76048	-0.385727	1.30652
N72L	27.3538	22.7132	22.7288	4.62502	-2.52118	5.74053	5.82984	0.0818564	0.0472598
N72L	27.3271	22.7484		4.59834	-2.54787	5.84771
N72L	27.314	22.7247		4.58518	-2.56103	5.90129
NRecL	28.0263	22.7456	22.7488	5.27751	-1.8687	3.65203	3.4684	0.185768	0.107253
NRecL	28.099	22.7643		5.35019	-1.79601	3.47259
NRecL	28.181	22.7364		5.43226	-1.71394	3.28056
	VINV2	Actin
N0L	37.4077	22.295	22.3196	15.1164	0	1	1	0	0
N0L	37.5399	22.3296			0	1
N0L	37.3606	22.3342			0	1
N6L	38.5068	23.0599	23.0343	15.4725	0.356095	0.781276	0.941611	0.150071	0.0866433
N6L	38.0414	23.025		15.0071	-0.109302	1.07871
N6L	38.2023	23.0179		15.1681	0.0516211	0.964852
N12L	37.2145	22.3162	22.3394	14.8751	-0.241393	1.18213	1.22613	0.0645524	0.0372693
N12L	37.1976	22.3688		14.8582	-0.258246	1.19602
N12L	37.0771	22.3332		14.7377	-0.378775	1.30024
N24L	38.3316	23.0111	23.016	15.3156	0.199175	0.871049	0.955557	0.130351	0.0752579
N24L	37.9875	23.0429		14.9715	-0.14493	1.10568
N24L	38.3006	22.9939		15.2847	0.168211	0.889946
N48L	36.1884	23.2885	23.2261	12.9623	-2.15411	4.45093	4.47462	0.156814	0.0905367
N48L	36.1278	23.1874		12.9017	-2.21473	4.64194
N48L	36.2278	23.2023		13.0017	-2.1147	4.331
N72L	36.5893	22.7132	22.7288	13.8606	-1.25589	2.38814	2.4464	0.262548	0.151582
N72L	36.6961	22.7484		13.9673	-1.14917	2.21787
N72L	36.3946	22.7247		13.6659	-1.45058	2.73318
NRecL	36.9285	22.7456	22.7488	14.1797	-0.936701	1.91415	2.16693	0.330189	0.190634
NRecL	36.5201	22.7643		13.7713	-1.34512	2.54051
NRecL	36.8323	22.7364		14.0835	-1.03291	2.04615
	CWINV1	Actin
N0L	33.0452	22.295	22.3196	10.7977	0	1	1	0	0
N0L	33.0159	22.3296			0	1
N0L	33.2907	22.3342			0	1
N6L	29.7314	23.0599	23.0343	6.69713	-4.10054	17.1548	18.4062	1.42046	0.820103
N6L	29.5136	23.025		6.47935	-4.31833	19.9502
N6L	29.6529	23.0179		6.61868	-4.17899	18.1135
N12L	34.7658	22.3162	22.3394	12.4264	1.62869	0.323383	0.423554	0.115227	0.0665263
N12L	34.001	22.3688		11.6615	0.863866	0.549478
N12L	34.467	22.3332		12.1276	1.32988	0.3978
N24L	31.3523	23.0111	23.016	8.33629	-2.46138	5.50744	5.87326	0.342823	0.197929
N24L	31.1844	23.0429		8.1684	-2.62928	6.18716
N24L	31.2468	22.9939		8.23082	-2.56686	5.92518
N48L	33.5241	23.2885	23.2261	10.298	-0.4997	1.41392	1.23911	0.195259	0.112733
N48L	33.6732	23.1874		10.4472	-0.350519	1.27502
N48L	33.9834	23.2023		10.7573	-0.0403837	1.02839
N72L	29.5734	22.7132	22.7288	6.84466	-3.95302	15.4873	13.918	1.88497	1.08829
N72L	29.6745	22.7484		6.94574	-3.85193	14.4393
N72L	29.9624	22.7247		7.23364	-3.56403	11.8272
NRecL	30.2377	22.7456	22.7488	7.48892	-3.30876	9.90913	9.5561	0.734206	0.423894
NRecL	30.4234	22.7643		7.67466	-3.12301	8.71206
NRecL	30.2177	22.7364		7.46897	-3.32871	10.0471
	CWINV2	ACTIN
N0L	35.4651	20.2281	20.237	15.4879	0	1	1	0	0
N0L	35.932	20.2371			0	1
N0L	35.7776	20.2459			0	1
N6L	35.9109	20.6401	20.6167	15.2942	-0.19371	1.1437	0.912934	0.222296	0.128342
N6L	36.6187	20.6626		16.002	0.514142	0.700209
N6L	36.2648	20.5473		15.6481	0.160216	0.894891
N12L	35.6911	19.9914	19.9598	15.7312	0.243347	0.844783	0.68017	0.158795	0.0916805
N12L	36.3693	19.9252		16.4095	0.921623	0.527915
N12L	36.0302	19.9628		16.0704	0.582485	0.667813
N24L	36.6709	20.5918	20.6199	16.0511	0.563166	0.676815	1.17017	0.482706	0.278691
N24L	35.8541	20.6382		15.2343	-0.253641	1.19221
N24L	35.3928	20.6296		14.7729	-0.714991	1.64147
N48L	35.8409	20.3739	20.3462	15.4947	0.00682195	0.995283	0.805457	0.191324	0.110461
N48L	36.5409	20.3188		16.1947	0.706822	0.612668
N48L	36.1409	20.3458		15.7947	0.306822	0.808421
N72L	35.6201	20.978	20.9487	14.6714	-0.816511	1.76114	1.76115	0.00540879	0.00312277
N72L	35.6245	20.9225		14.6758	-0.81208	1.75574
N72L	35.6157	20.9456		14.667	-0.820942	1.76656
NRecL	36.5486	21.329	21.2924	15.2562	-0.231705	1.17422	0.883742	0.293604	0.169512
NRecL	36.9486	21.3084		15.6562	0.168295	0.889894
NRecL	37.5486	21.2399		16.2562	0.768295	0.587111
	CWINV3	ACTIN
N0L	34.5631	20.2281	20.237	14.9319	0	1	1	0	0
N0L	36.1441	20.2371			0	1
N0L	34.7997	20.2459			0	1
N6L	33.9232	20.6401	20.6167	13.3066	-1.62537	3.08522	3.93937	0.741115	0.427883
N6L	33.4072	20.6626		12.7905	-2.14144	4.41202
N6L	33.4373	20.5473		12.8206	-2.11132	4.32085
N12L	33.9668	19.9914	19.9598	14.007	-0.92492	1.89858	2.1773	0.366311	0.21149
N12L	33.8624	19.9252		13.9026	-1.02936	2.04112
N12L	33.5176	19.9628		13.5578	-1.37417	2.59219
N24L	32.9147	20.5918	20.6199	12.2949	-2.63708	6.22073	6.98825	1.60448	0.926346
N24L	32.409	20.6382		11.7891	-3.14279	8.83233
N24L	32.9882	20.6296		12.3684	-2.56357	5.91169
N48L	33.7802	20.3739	20.3462	13.434	-1.4979	2.82432	2.72134	0.684958	0.395461
N48L	34.2848	20.3188		13.9386	-0.993296	1.99073
N48L	33.5344	20.3458		13.1882	-1.74372	3.34898
N72L	34.9385	20.978	20.9487	13.9898	-0.942146	1.92138	2.24292	0.287102	0.165759
N72L	34.574	20.9225		13.6253	-1.30662	2.47362
N72L	34.658	20.9456		13.7093	-1.22265	2.33375
NRecL	33.7997	21.329	21.2924	12.5073	-2.42466	5.36901	6.95332	3.16922	1.82975
NRecL	32.8181	21.3084		11.5256	-3.4063	10.6023
NRecL	33.9349	21.2399		12.6425	-2.28944	4.88865
	CWINV4	actin
N0L	28.2094	23.2355	23.2611	4.93008	0	1	1	0	0
N0L	28.152	23.2694			0	1
N0L	28.212	23.2783			0	1
N6L	28.0666	24.0614	23.998	4.06863	-0.861446	1.81686	1.90774	0.0918184	0.0530114
N6L	27.9976	24.0517		3.99961	-0.930473	1.9059
N6L	27.9277	23.8808		3.92974	-1.00034	2.00047
N12L	27.4976	23.3741	23.3689	4.12874	-0.801339	1.74272	1.86529	0.111442	0.0643411
N12L	27.3785	23.3553		4.00967	-0.920407	1.89265
N12L	27.3277	23.3772		3.95885	-0.971226	1.96051
N24L	26.6009	22.7566	22.7565	3.84442	-1.08566	2.12234	2.0017	0.104722	0.060461
N24L	26.7242	22.7791		3.9677	-0.962378	1.94852
N24L	26.7348	22.7337		3.97831	-0.951773	1.93425
N48L	28.504	23.2563	23.2338	5.27021	0.34013	0.78997	0.817316	0.0265063	0.0153034
N48L	28.4104	23.2451		5.17666	0.246576	0.842894
N48L	28.4518	23.1998		5.218	0.287918	0.819083
N72L	27.4002	24.5867	24.5277	2.87255	-2.05753	4.16272	4.14779	0.0998433	0.0576445
N72L	27.4429	24.4948		2.91525	-2.01483	4.04132
N72L	27.3739	24.5014		2.84625	-2.08383	4.23932
NRecL	28.2171	23.7127	23.65	4.56704	-0.363036	1.28613	1.30691	0.0318286	0.0183762
NRecL	28.1541	23.7099		4.50403	-0.426053	1.34355
NRecL	28.2116	23.5274		4.56154	-0.368542	1.29105
	CWINV5	Actin
N0L	38.0262	22.295	22.3196	15.5706	0	1	1	0	0
N0L	37.4958	22.3296			0	1
N0L	38.1487	22.3342			0	1
N6L	36.5145	23.0599	23.0343	13.4803	-2.09036	4.25854	3.28152	1.13403	0.654732
N6L	37.5778	23.025		14.5435	-1.02713	2.03796
N6L	36.7779	23.0179		13.7436	-1.82703	3.54805
N12L	37.1232	22.3162	22.3394	14.7838	-0.786791	1.72523	1.26836	0.496452	0.286627
N12L	38.3443	22.3688		16.0049	0.434278	0.740064
N12L	37.4881	22.3332		15.1486	-0.421984	1.33977
N24L	38.4198	23.0111	23.016	15.4038	-0.166815	1.12258	0.998431	0.160554	0.0926957
N24L	38.878	23.0429		15.862	0.291384	0.817118
N24L	38.5086	22.9939		15.4926	-0.0780621	1.0556
N48L	39.9665	23.2885	23.2261	16.7404	1.16981	0.444481	0.353574	0.0792734	0.0457685
N48L	40.4523	23.1874		17.2262	1.6556	0.317407
N48L	40.5393	23.2023		17.3132	1.74258	0.298835
N72L	37.2155	22.7132	22.7288	14.4867	-1.08396	2.11984	1.99712	1.01467	0.585818
N72L	38.4093	22.7484		15.6805	0.109864	0.926675
N72L	36.7412	22.7247		14.0124	-1.55819	2.94485
NRecL	37.8374	22.7456	22.7488	15.0886	-0.481977	1.39666	3.2809	2.32933	1.34484
NRecL	35.7623	22.7643		13.0135	-2.5571	5.88525
NRecL	36.9628	22.7364		14.214	-1.35658	2.56078

## Sheet: salt stem
the CT values used to construct expression profiles of PtrINV genes in P. trifoliata stems under salt stress. ‎
	A/NINV1 CT	Actin CT	Actin CT mean	∆CT	∆∆CT	2¯∆∆CT	2¯∆∆Ct mean	STDEV	SE				GeneID	A/NINV1	A/NINV2	A/NINV3	A/NINV4	A/NINV5	A/NINV6	A/NINV7	VINV1	VINV2	CWINV1	CWINV2	CWINV3	CWINV4	CWINV5
N0S	29.2147	22.8648	22.8582	6.19495	0	1	1	0	0				0NS	1	1	1	1	1	1	1	1	1	1	1	1	1	1
N0S	28.9728	22.8398			0	1							6NS	1.47318	2.74523	1.44222	1.50728	1.21532	1.81884	2.00987	0.42839	0.344123	4.87349	1.48906	0.871431	1.0287	2.65192
N0S	28.972	22.8701			0	1							12NS	1.00746	0.913683	0.807339	1.53031	0.494442	0.994663	0.917278	0.235082	0.940452	4.15107	1.30597	0.979705	0.760193	1.25433
N6S	28.2149	22.5384	22.5268	5.68819	-0.506758	1.42085	1.47318	0.0540237	0.0311906				24NS	1.09605	0.675778	1.0433	2.37047	1.02366	1.34422	0.817759	2.82088	0.770722	0.519567	0.470572	1.48787	1.07285	3.23965
N6S	28.166	22.5303		5.63921	-0.555742	1.46992							48NS	1.06849	0.868849	1.59704	1.74847	0.610845	1.82084	1.72851	2.20131	1.24343	2.32998	0.599118	0.450771	1.49175	7.10744
N6S	28.1093	22.5116		5.58259	-0.612356	1.52875							72NS	1.61716	1.82964	2.05707	4.16414	0.598316	2.97956	4.61946	3.05184	1.9318	11.7573	0.669325	0.693421	1.90929	3.80573
N12S	29.4755	23.1892	23.1935	6.28208	0.087136	0.94139	1.00746	0.0575226	0.0332107				RecNS	1.06275	1.30259	1.36811	2.69871	3.45609	1.48539	1.70404	0.400873	5.38121	3.44691	0.737864	0.687638	1.34126	234.446
N12S	29.3393	23.2342		6.14586	-0.0490907	1.03461
N12S	29.323	23.157		6.12953	-0.0654138	1.04639						Log2	GeneID	A/NINV1	A/NINV2	A/NINV3	A/NINV4	A/NINV5	A/NINV6	A/NINV7	VINV1	VINV2	CWINV1	CWINV2	CWINV3	CWINV4	CWINV5
N24S	28.71	22.5529	22.5407	6.1693	-0.0256488	1.01794	1.09605	0.0847595	0.0489359				0NS	0	0	0	0	0	0	0	0	0	0	0	0	0	0
N24S	28.6193	22.5715		6.07852	-0.116423	1.08404							6NS	0.558931	1.45693	0.52829	0.591945	0.281341	0.863016	1.00711	-1.223	-1.539	2.28496	0.574398	-0.198542	0.040816	1.40704
N24S	28.4894	22.4978		5.94863	-0.246318	1.18618							12NS	0.0107261	-0.130234	-0.308753	0.613827	-1.01613	-0.00772034	-0.124568	-2.08877	-0.0885741	2.05348	0.385117	-0.0295808	-0.395562	0.326914
N48S	27.7831	21.6468	21.6002	6.18287	-0.0120818	1.00841	1.06849	0.0709936	0.0409882				24NS	0.132317	-0.565379	0.061159	1.24517	0.0337307	0.426769	-0.290252	1.49615	-0.375717	-0.944617	-1.08751	0.573246	0.101447	1.69584
N48S	27.7245	21.6073		6.12425	-0.0706984	1.05022							48NS	0.0955703	-0.202822	0.675402	0.806093	-0.711123	0.864606	0.789529	1.13836	0.314326	1.22032	-0.739087	-1.14953	0.577008	2.82933
N48S	27.5975	21.5466		5.9973	-0.19765	1.14683							72NS	0.693465	0.871563	1.04059	2.05802	-0.74102	1.5751	2.20773	1.60968	0.949945	3.55549	-0.579221	-0.528196	0.933033	1.92817
N72S	27.3316	21.9118	21.8658	5.46582	-0.729132	1.65764	1.61716	0.0537036	0.0310058				RecNS	0.0878022	0.381387	0.452188	1.43227	1.78914	0.570845	0.768959	-1.31878	2.42793	1.78531	-0.438572	-0.540279	0.423594	7.87311
N72S	27.4227	21.8707		5.55688	-0.638064	1.55624
N72S	27.3492	21.815		5.48336	-0.711589	1.63761
NRecS	29.1075	23.0966	23.096	6.01156	-0.183386	1.13555	1.06275	0.0633025	0.0365477
NRecS	29.2454	23.0995		6.1494	-0.0455513	1.03208
NRecS	29.2614	23.0918		6.16549	-0.0294552	1.02063
	A/NINV2	Actin
N0S	28.0664	22.8648	22.8582	5.23935	0	1	1	0	0
N0S	28.1953	22.8398			0	1
N0S	28.031	22.8701			0	1
N6S	26.3574	22.5384	22.5268	3.83066	-1.40869	2.65496	2.74523	0.122369	0.07065
N6S	26.3352	22.5303		3.8084	-1.43095	2.69623
N6S	26.2378	22.5116		3.71102	-1.52833	2.88451
N12S	28.6313	23.1892	23.1935	5.43787	0.198521	0.871444	0.913683	0.0540269	0.0311924
N12S	28.47	23.2342		5.27652	0.0371742	0.974562
N12S	28.5928	23.157		5.39932	0.159969	0.895044
N24S	28.4122	22.5529	22.5407	5.87146	0.632109	0.645232	0.675778	0.0343278	0.0198192
N24S	28.3596	22.5715		5.81889	0.579549	0.669173
N24S	28.2683	22.4978		5.72752	0.488171	0.712928
N48S	27.0294	21.6468	21.6002	5.42923	0.189879	0.876679	0.868849	0.0296259	0.0171045
N48S	27.0016	21.6073		5.40136	0.162018	0.893774
N48S	27.0978	21.5466		5.49761	0.258261	0.836095
N72S	26.2863	21.9118	21.8658	4.42052	-0.81883	1.76397	1.82964	0.073096	0.042202
N72S	26.1728	21.8707		4.30698	-0.932363	1.9084
N72S	26.2439	21.815		4.37814	-0.861207	1.81656
NRecS	27.9498	23.0966	23.096	4.85383	-0.385514	1.30633	1.30259	0.0032344	0.00186738
NRecS	27.9561	23.0995		4.86017	-0.379172	1.3006
NRecS	27.9558	23.0918		4.85988	-0.379466	1.30086
	A/NINV3	Actin
N0S	28.2331	22.8648	22.8582	5.324	0	1	1	0	0
N0S	28.1313	22.8398			0	1
N0S	28.1822	22.8701			0	1
N6S	27.5913	22.5384	22.5268	5.06452	-0.259481	1.19705	1.44222	0.212325	0.122586
N6S	27.2051	22.5303		4.67837	-0.645631	1.56442
N6S	27.2044	22.5116		4.67767	-0.646333	1.56518
N12S	28.8223	23.1892	23.1935	5.6288	0.304799	0.809555	0.807339	0.0112909	0.00651883
N12S	28.8482	23.2342		5.65479	0.330783	0.795105
N12S	28.8084	23.157		5.61496	0.29096	0.817358
N24S	27.8875	22.5529	22.5407	5.34673	0.022728	0.98437	1.0433	0.0685688	0.0395882
N24S	27.7031	22.5715		5.16236	-0.161644	1.11856
N24S	27.8263	22.4978		5.28559	-0.0384083	1.02698
N48S	26.3209	21.6468	21.6002	4.72068	-0.603327	1.51922	1.59704	0.0926532	0.0534933
N48S	26.2713	21.6073		4.67105	-0.652948	1.57238
N48S	26.1591	21.5466		4.55887	-0.765137	1.69953
N72S	26.1876	21.9118	21.8658	4.32176	-1.00224	2.00311	2.05707	0.0942332	0.0544056
N72S	26.1882	21.8707		4.32241	-1.00159	2.00221
N72S	26.0749	21.815		4.20905	-1.11495	2.16588
NRecS	27.9556	23.0966	23.096	4.8596	-0.464399	1.37974	1.36811	0.0702242	0.040544
NRecS	28.0495	23.0995		4.9535	-0.3705	1.2928
NRecS	27.9021	23.0918		4.80618	-0.517827	1.4318
	A/NINV4	Actin
N0S	29.861	22.8648	22.8582	7.18109	0	1	1	0	0
N0S	30.1256	22.8398			0	1
N0S	30.1313	22.8701			0	1
N6S	29.1074	22.5384	22.5268	6.58069	-0.600399	1.51614	1.50728	0.141246	0.0815483
N6S	29.2623	22.5303		6.73556	-0.445526	1.36181
N6S	28.9907	22.5116		6.46398	-0.71711	1.64389
N12S	29.5374	23.1892	23.1935	6.34392	-0.837171	1.78654	1.53031	0.222063	0.128208
N12S	29.8782	23.2342		6.68471	-0.496375	1.41066
N12S	29.8956	23.157		6.70214	-0.478952	1.39373
N24S	28.5094	22.5529	22.5407	5.96868	-1.21241	2.31725	2.37047	0.046113	0.0266234
N24S	28.4614	22.5715		5.92067	-1.26042	2.39565
N24S	28.4597	22.4978		5.91895	-1.26214	2.3985
N48S	28.0639	21.6468	21.6002	6.4637	-0.717393	1.64421	1.74847	0.0904592	0.0522266
N48S	27.9284	21.6073		6.32824	-0.852851	1.80607
N48S	27.9372	21.5466		6.337	-0.844094	1.79514
N72S	27.0228	21.9118	21.8658	5.15695	-2.02414	4.06748	4.16414	0.0999593	0.0577115
N72S	26.9911	21.8707		5.12526	-2.05583	4.15782
N72S	26.9536	21.815		5.08783	-2.09326	4.2671
NRecS	28.8557	23.0966	23.096	5.75978	-1.4213	2.67828	2.69871	0.0195062	0.0112619
NRecS	28.8437	23.0995		5.74775	-1.43334	2.70072
NRecS	28.835	23.0918		5.739	-1.44209	2.71713
	A/NINV5	Actin
N0S	33.8711	22.8648	22.8582	12.63	0	1	1	0	0
N0S	37.1054	22.8398			0	1
N0S	35.4882	22.8701			0	1
N6S	35.2303	22.5384	22.5268	12.7035	0.0734927	0.950335	1.21532	0.235316	0.13586
N6S	34.783	22.5303		12.2562	-0.373807	1.29577
N6S	34.6715	22.5116		12.1447	-0.485292	1.39987
N12S	36.8799	23.1892	23.1935	13.6865	1.05645	0.480814	0.494442	0.142177	0.0820858
N12S	36.4607	23.2342		13.2673	0.637241	0.642941
N12S	37.2991	23.157		14.1057	1.47566	0.359569
N24S	35.213	22.5529	22.5407	12.6722	0.0422287	0.971154	1.02366	0.0529645	0.030579
N24S	35.0637	22.5715		12.5229	-0.107113	1.07707
N24S	35.1383	22.4978		12.5976	-0.032444	1.02274
N48S	34.7211	21.6468	21.6002	13.1209	0.490904	0.711579	0.610845	0.113993	0.065814
N48S	34.888	21.6073		13.2878	0.657782	0.633852
N48S	35.2679	21.5466		13.6677	1.0377	0.487103
N72S	35.4763	21.9118	21.8658	13.6105	0.98044	0.506825	0.598316	0.405243	0.233967
N72S	34.4372	21.8707		12.5714	-0.0586395	1.04148
N72S	36.5153	21.815		14.6495	2.01952	0.24664
NRecS	33.6371	23.0966	23.096	10.5412	-2.08882	4.25401	3.45609	0.770862	0.445057
NRecS	33.961	23.0995		10.865	-1.76502	3.39878
NRecS	34.2848	23.0918		11.1888	-1.44121	2.71548
	A/NINV6	Actin
N0S	28.3492	22.8648	22.8582	5.56904	0	1	1	0	0
N0S	28.4297	22.8398			0	1
N0S	28.5028	22.8701			0	1
N6S	27.2817	22.5384	22.5268	4.75499	-0.814049	1.75814	1.81884	0.0879894	0.0508007
N6S	27.265	22.5303		4.73828	-0.830762	1.77862
N6S	27.1549	22.5116		4.62812	-0.940917	1.91975
N12S	28.7045	23.1892	23.1935	5.51104	-0.0579948	1.04102	0.994663	0.0500707	0.0289084
N12S	28.8494	23.2342		5.65591	0.086874	0.941561
N12S	28.7605	23.157		5.56701	-0.00203323	1.00141
N24S	27.6785	22.5529	22.5407	5.13777	-0.431272	1.34842	1.34422	0.011213	0.00647386
N24S	27.6967	22.5715		5.15597	-0.413066	1.33151
N24S	27.6739	22.4978		5.13317	-0.435869	1.35273
N48S	26.3357	21.6468	21.6002	4.73553	-0.833505	1.78201	1.82084	0.0443642	0.0256137
N48S	26.3122	21.6073		4.71199	-0.857045	1.81133
N48S	26.2668	21.5466		4.66662	-0.902416	1.86919
N72S	25.9009	21.9118	21.8658	4.03511	-1.53393	2.89574	2.97956	0.0861851	0.049759
N72S	25.8619	21.8707		3.99614	-1.5729	2.97503
N72S	25.8176	21.815		3.95177	-1.61727	3.06793
NRecS	28.0865	23.0966	23.096	4.99051	-0.578524	1.49332	1.48539	0.0603701	0.0348547
NRecS	28.0407	23.0995		4.94479	-0.624249	1.54141
NRecS	28.1576	23.0918		5.06167	-0.507365	1.42145
	A/NINV7	Actin
N0S	26.9447	22.8648	22.8582	4.15288	0	1	1	0	0
N0S	27.0953	22.8398			0	1
N0S	26.9933	22.8701			0	1
N6S	25.7188	22.5384	22.5268	3.19205	-0.960829	1.94643	2.00987	0.0638321	0.0368535
N6S	25.6272	22.5303		3.1004	-1.05248	2.07409
N6S	25.6731	22.5116		3.14632	-1.00656	2.00911
N12S	27.5113	23.1892	23.1935	4.31783	0.164957	0.891955	0.917278	0.031504	0.0181889
N12S	27.4866	23.2342		4.29319	0.140312	0.907323
N12S	27.4165	23.157		4.223	0.0701218	0.952558
N24S	26.963	22.5529	22.5407	4.42227	0.269398	0.829665	0.817759	0.0451196	0.0260498
N24S	27.0747	22.5715		4.53392	0.381047	0.76788
N24S	26.9184	22.4978		4.37765	0.22477	0.855731
N48S	24.9748	21.6468	21.6002	3.37459	-0.778285	1.71509	1.72851	0.0417569	0.0241083
N48S	24.9917	21.6073		3.3915	-0.761381	1.69511
N48S	24.925	21.5466		3.32479	-0.828084	1.77533
N72S	23.7954	21.9118	21.8658	1.92961	-2.22326	4.66948	4.61946	0.0623923	0.0360222
N72S	23.833	21.8707		1.96715	-2.18572	4.54955
N72S	23.8048	21.815		1.93895	-2.21393	4.63936
NRecS	26.5919	23.0966	23.096	3.49594	-0.656941	1.57674	1.70404	0.111394	0.0643135
NRecS	26.44	23.0995		3.34408	-0.808798	1.75175
NRecS	26.414	23.0918		3.31806	-0.834817	1.78363
	VINV1	Actin
N0S	27.6319	22.8648	22.8582	4.7083	0	1	1	0	0
N0S	27.487	22.8398			0	1
N0S	27.5807	22.8701			0	1
N6S	28.4899	22.5384	22.5268	5.96315	1.25485	0.419036	0.42839	0.0135418	0.00781836
N6S	28.4067	22.5303		5.87993	1.17163	0.443919
N6S	28.479	22.5116		5.95225	1.24395	0.422216
N12S	30.1924	23.1892	23.1935	6.99897	2.29067	0.204381	0.235082	0.0286343	0.016532
N12S	29.8393	23.2342		6.64583	1.93753	0.261063
N12S	29.9618	23.157		6.76838	2.06009	0.239802
N24S	25.7235	22.5529	22.5407	3.18273	-1.52557	2.87901	2.82088	0.0564849	0.0326116
N24S	25.7811	22.5715		3.2404	-1.4679	2.76619
N24S	25.7547	22.4978		3.21391	-1.49438	2.81744
N48S	25.1755	21.6468	21.6002	3.57534	-1.13296	2.19309	2.20131	0.0133172	0.00768866
N48S	25.1601	21.6073		3.5599	-1.14839	2.21667
N48S	25.1748	21.5466		3.57463	-1.13367	2.19416
N72S	24.9667	21.9118	21.8658	3.10094	-1.60736	3.04693	3.05184	0.0618451	0.0357063
N72S	24.9344	21.8707		3.0686	-1.6397	3.116
N72S	24.9927	21.815		3.1269	-1.5814	2.9926
NRecS	29.2874	23.0966	23.096	6.19143	1.48313	0.357712	0.400873	0.0419011	0.0241916
NRecS	28.9841	23.0995		5.88818	1.17988	0.441388
NRecS	29.1135	23.0918		6.01759	1.30929	0.40352
	VINV2	Actin
N0S	40.6633	22.8648	22.8582	17.5182	0	1	1	0	0
N0S	39.8188	22.8398			0	1
N0S	40.6471	22.8701			0	1
N6S	41.2128	22.5384	22.5268	18.686	1.16787	0.445078	0.344123	0.0967413	0.0558536
N6S	42.0321	22.5303		19.5053	1.98717	0.252234
N6S	41.6224	22.5116		19.0957	1.57752	0.335058
N12S	40.8247	23.1892	23.1935	17.6312	0.11308	0.924612	0.940452	0.420738	0.242913
N12S	40.2586	23.2342		17.0651	-0.453002	1.36889
N12S	41.6334	23.157		18.4399	0.92178	0.527857
N24S	40.5014	22.5529	22.5407	17.9607	0.442529	0.735844	0.770722	0.0351487	0.0202931
N24S	40.3698	22.5715		17.8291	0.310907	0.806135
N24S	40.4356	22.4978		17.8949	0.376718	0.770188
N48S	39.0434	21.6468	21.6002	17.4432	-0.0749671	1.05334	1.24343	0.223483	0.129028
N48S	38.5434	21.6073		16.9432	-0.57494	1.48962
N48S	38.8706	21.5466		17.2704	-0.247731	1.18734
N72S	38.2307	21.9118	21.8658	16.3649	-1.15323	2.22411	1.9318	0.407408	0.235217
N72S	38.8316	21.8707		16.9658	-0.55231	1.46643
N72S	38.3102	21.815		16.4444	-1.07372	2.10485
NRecS	37.9551	23.0966	23.096	14.8591	-2.65903	6.31607	5.38121	0.91028	0.52555
NRecS	38.4449	23.0995		15.349	-2.16918	4.49768
NRecS	38.2	23.0918		15.104	-2.4141	5.32989
	CWINV1	Actin
N0S	31.5926	22.8648	22.8582	8.84123	0	1	1	0	0
N0S	31.9268	22.8398			0	1
N0S	31.579	22.8701			0	1
N6S	28.9875	22.5384	22.5268	6.46077	-2.38046	5.20703	4.87349	0.309388	0.178625
N6S	29.0997	22.5303		6.57293	-2.2683	4.81756
N6S	29.1676	22.5116		6.64089	-2.20034	4.59588
N12S	29.9803	23.1892	23.1935	6.78686	-2.05438	4.15364	4.15107	0.0446027	0.0257514
N12S	29.9972	23.2342		6.80377	-2.03747	4.10524
N12S	29.9662	23.157		6.77279	-2.06844	4.19433
N24S	32.3996	22.5529	22.5407	9.85881	1.01758	0.493944	0.519567	0.0349326	0.0201683
N24S	32.2201	22.5715		9.67939	0.838156	0.559358
N24S	32.3665	22.4978		9.82574	0.984503	0.5054
N48S	29.1298	21.6468	21.6002	7.52959	-1.31164	2.48224	2.32998	0.134179	0.0774683
N48S	29.2532	21.6073		7.65302	-1.18821	2.2787
N48S	29.285	21.5466		7.68483	-1.1564	2.22901
N72S	27.1189	21.9118	21.8658	5.25308	-3.58815	12.0266	11.7573	0.991567	0.572482
N72S	27.0532	21.8707		5.18743	-3.6538	12.5864
N72S	27.2931	21.815		5.42724	-3.41399	10.6589
NRecS	30.1173	23.0966	23.096	7.0213	-1.81994	3.53066	3.44691	0.100551	0.0580533
NRecS	30.1993	23.0995		7.10338	-1.73786	3.33539
NRecS	30.1403	23.0918		7.04435	-1.79689	3.47469
	CWINV2	actin
N0S	37.9891	24.5445	24.4187	13.5704	0	1	1	0	0
N0S	37.9891	24.4011			0	1
N0S	37.9891	24.3105			0	1
N6S	37.8961	24.4937	24.4455	13.4505	-0.119893	1.08665	1.48906	0.662708	0.382615
N6S	37.844	24.3872		13.3985	-0.171944	1.12658
N6S	36.8435	24.4557		12.398	-1.17245	2.25394
N12S	37.4575	24.6513	24.6581	12.7994	-0.771034	1.70649	1.30597	0.383167	0.221221
N12S	38.3133	24.6434		13.6552	0.0848052	0.942912
N12S	37.8854	24.6796		13.2273	-0.343116	1.26849
N24S	38.3491	23.9154	23.7899	14.5592	0.988744	0.503916	0.470572	0.029141	0.0168246
N24S	38.4875	23.7377		14.6976	1.12717	0.457814
N24S	38.5124	23.7166		14.7225	1.15205	0.449986
N48S	37.6691	23.6002	23.6573	14.0119	0.44144	0.736399	0.599118	0.132657	0.0765894
N48S	38.312	23.6501		14.6547	1.08428	0.471628
N48S	37.9905	23.7215		14.3333	0.762859	0.589327
N72S	38.498	22.9284	23.0253	15.4727	1.90231	0.267515	0.669325	0.46514	0.268549
N72S	36.3583	23.0597		13.333	-0.23742	1.17888
N72S	37.4281	23.0877		14.4029	0.832442	0.561578
NRecS	38.6344	24.8633	24.8899	13.7444	0.173989	0.886388	0.737864	0.140632	0.0811942
NRecS	39.1812	24.9416		14.2913	0.720841	0.606744
NRecS	38.9334	24.8648		14.0434	0.473008	0.720461
	CWINV3	Actin
N0S	34.5456	21.8345	21.8723	12.7097	0	1	1	0	0
N0S	34.8426	21.8702			0	1
N0S	34.3577	21.9122			0	1
N6S	35.1848	21.7328	21.7606	13.4242	0.714569	0.609387	0.871431	0.273552	0.157935
N6S	34.7052	21.7699		12.9446	0.234959	0.849709
N6S	34.2621	21.7791		12.5015	-0.208138	1.1552
N12S	34.8508	21.9154	21.9647	12.8862	0.17649	0.884853	0.979705	0.0964742	0.0556994
N12S	34.5663	21.9333		12.6017	-0.107987	1.07772
N12S	34.7086	22.0452		12.7439	0.0342515	0.976538
N24S	34.0728	22.124	22.1505	11.9222	-0.787418	1.72598	1.48787	0.355904	0.205481
N24S	34.13	22.175		11.9795	-0.730213	1.65888
N24S	34.7508	22.1525		12.6003	-0.109341	1.07874
N48S	35.1644	20.8784	20.9183	14.2461	1.53639	0.344747	0.450771	0.094785	0.0547242
N48S	34.5513	20.9216		13.633	0.923283	0.527308
N48S	34.6861	20.955		13.7678	1.05812	0.480259
N72S	32.8964	19.9468	19.9587	12.9376	0.22798	0.85383	0.693421	0.139413	0.0804902
N72S	33.3466	19.9632		13.3878	0.678175	0.624955
N72S	33.4018	19.9662		13.4431	0.733416	0.601478
NRecS	34.0889	20.7283	20.714	13.3749	0.665222	0.630592	0.687638	0.10817	0.0624521
NRecS	34.1135	20.6473		13.3995	0.689819	0.619932
NRecS	33.7234	20.7663		13.0094	0.299754	0.812391
	CWINV13	Actin
N0S	28.4775	22.8648	22.8582	5.60505	0	1	1	0	0
N0S	28.3984	22.8398			0	1
N0S	28.5139	22.8701			0	1
N6S	28.052	22.5384	22.5268	5.52522	-0.0798327	1.0569	1.0287	0.0245757	0.0141888
N6S	28.1148	22.5303		5.58805	-0.0169951	1.01185
N6S	28.107	22.5116		5.58025	-0.0248038	1.01734
N12S	29.3247	23.1892	23.1935	6.1312	0.52615	0.694405	0.760193	0.0570396	0.0329318
N12S	29.128	23.2342		5.93453	0.329477	0.795825
N12S	29.1379	23.157		5.94449	0.339437	0.790349
N24S	28.0027	22.5529	22.5407	5.46196	-0.143087	1.10427	1.07285	0.0564908	0.032615
N24S	27.9996	22.5715		5.45885	-0.146196	1.10665
N24S	28.1348	22.4978		5.59408	-0.0109704	1.00763
N48S	26.5418	21.6468	21.6002	4.94161	-0.663436	1.58385	1.49175	0.119796	0.0691644
N48S	26.5869	21.6073		4.98673	-0.618322	1.53509
N48S	26.7656	21.5466		5.16535	-0.439697	1.35632
N72S	26.5776	21.9118	21.8658	4.71175	-0.893302	1.85742	1.90929	0.0597324	0.0344865
N72S	26.4893	21.8707		4.62349	-0.981557	1.9746
N72S	26.548	21.815		4.68221	-0.922838	1.89584
NRecS	28.3091	23.0966	23.096	5.21311	-0.391938	1.31215	1.34126	0.0255861	0.0147721
NRecS	28.2665	23.0995		5.17054	-0.434508	1.35145
NRecS	28.2572	23.0918		5.16124	-0.443808	1.36019
	CWINV14	Actin
N0S	35.7065	22.8648	22.8582	12.6025	0	1	1	0	0
N0S	35.4714	22.8398			0	1
N0S	35.2042	22.8701			0	1
N6S	34.8254	22.5384	22.5268	12.2987	-0.303792	1.23438	2.65192	1.31662	0.760151
N6S	33.6007	22.5303		11.074	-1.52849	2.88484
N6S	33.1894	22.5116		10.6627	-1.93981	3.83654
N12S	35.4541	23.1892	23.1935	12.2606	-0.341855	1.26738	1.25433	0.136658	0.0788994
N12S	35.6433	23.2342		12.4498	-0.15265	1.11161
N12S	35.3271	23.157		12.1336	-0.468831	1.38399
N24S	33.8787	22.5529	22.5407	11.3379	-1.26453	2.4025	3.23965	0.754077	0.435367
N24S	33.3563	22.5715		10.8155	-1.78695	3.45084
N24S	33.1925	22.4978		10.6518	-1.9507	3.86562
N48S	31.4124	21.6468	21.6002	9.81221	-2.79026	6.91756	7.10744	0.168304	0.0971704
N48S	31.3614	21.6073		9.76121	-2.84127	7.16651
N48S	31.347	21.5466		9.74684	-2.85564	7.23825
N72S	32.6848	21.9118	21.8658	10.819	-1.78349	3.44257	3.80573	0.551556	0.318441
N72S	32.3176	21.8707		10.4518	-2.15069	4.44041
N72S	32.6469	21.815		10.7811	-1.82138	3.5342
NRecS	28.001	23.0966	23.096	4.90501	-7.69746	207.571	234.446	23.7962	13.7387
NRecS	27.7164	23.0995		4.6204	-7.98208	252.84
NRecS	27.7741	23.0918		4.6781	-7.92438	242.927

## Sheet: salt root
the CT values used to construct expression profiles of PtrINV genes in P. trifoliata roots under salt stress. ‎
	A/NINV1 CT	Actin CT	Actin CT mean	∆CT	∆∆CT	2¯∆∆CT	2¯∆∆Ct mean	STDEV	SE				GeneID	A/NINV1	A/NINV2	A/NINV3	A/NINV4	A/NINV5	A/NINV6	A/NINV7	VINV1	VINV2	CWINV1	CWINV2	CWINV3	CWINV4	CWINV5
N0R	30.0893	23.9637	24.0096	6.02992	0	1	1	0	0				0NR	1	1	1	1	1	1	1	1	1	1	1	1	1	1
N0R	29.9842	24.0612			0	1							6NR	0.688043	0.932196	1.22161	0.350881	1.00121	1.13101	1.2337	0.611849	1.49928	9.47761	1.0551	0.744914	0.654683	0.638991
N0R	30.0449	24.0038			0	1							12NR	0.559058	0.900308	1.72558	0.581514	0.897058	1.47721	0.523712	0.701459	0.391609	4.18061	0.200918	0.53779	0.758249	0.658728
N6R	30.3711	23.7992	23.7653	6.60573	0.575809	0.67091	0.688043	0.0156328	0.00902559				24NR	0.666076	1.28117	2.59972	0.480017	0.487901	1.21249	5.20287	1.90271	10.1119	1.62789	0.908008	6.94525	0.976127	1.52977
N6R	30.3067	23.75		6.54135	0.511421	0.701531							48NR	0.871793	1.84215	2.53887	0.552811	1.08849	1.55508	4.25858	3.7474	22.3199	9.61014	1.31615	2.70081	1.78874	1.13658
N6R	30.3271	23.7469		6.56173	0.531805	0.691689							72NR	1.20583	3.50669	4.15986	0.86331	1.08556	2.29598	11.8341	2.42485	41.2403	10.6407	1.27222	5.35872	1.71524	0.759151
N12R	29.696	22.8324	22.8139	6.8821	0.852179	0.553947	0.559058	0.00503543	0.00290721				RecNR	0.784434	2.4069	2.40141	1.02589	2.08012	1.2454	3.71091	1.88723	17.7574	9.18965	0.293872	0.78592	1.74435	0.389144
N12R	29.67	22.7861		6.85612	0.826195	0.564015
N12R	29.6823	22.823		6.86846	0.838532	0.559212
N24R	29.955	23.2163	23.221	6.73401	0.704089	0.61383	0.666076	0.0455818	0.0263167			Log2	GeneID	A/NINV1	A/NINV2	A/NINV3	A/NINV4	A/NINV5	A/NINV6	A/NINV7	VINV1	VINV2	CWINV1	CWINV2	CWINV3	CWINV4	CWINV5
N24R	29.7932	23.2287		6.57221	0.542283	0.686683							0NR	0	0	0	0	0	0	0	0	0	0	0	0	0	0
N24R	29.7702	23.218		6.54921	0.519288	0.697716							6NR	-0.539429	-0.101295	0.288783	-1.51095	0.00174505	0.177613	0.302986	-0.708752	0.584274	3.24452	0.0773749	-0.424854	-0.611132	-0.646131
N48R	29.9756	23.8233	23.8202	6.15541	0.125488	0.916694	0.871793	0.0862028	0.0497692				12NR	-0.83893	-0.15151	0.78708	-0.782115	-0.156727	0.562876	-0.933154	-0.511569	-1.35251	2.06371	-2.31532	-0.894886	-0.399257	-0.602244
N48R	29.9606	23.8488		6.14041	0.110485	0.926277							24NR	-0.586241	0.357459	1.37836	-1.05884	-1.03534	0.277977	2.37931	0.928055	3.33799	0.703001	-0.139223	2.79603	-0.0348588	0.613314
N48R	30.2227	23.7887		6.40249	0.372564	0.772408							48NR	-0.197943	0.881394	1.34418	-0.855143	0.122327	0.63699	2.09037	1.90589	4.48026	3.26456	0.396321	1.43339	0.838944	0.184698
N72R	30.2787	24.5255	24.4633	5.81538	-0.214542	1.16034	1.20583	0.0413872	0.0238949				72NR	0.270023	1.81011	2.05653	-0.21205	0.118434	1.19911	3.56488	1.2779	5.36598	3.41152	0.347343	2.42189	0.77841	-0.397541
N72R	30.1815	24.4412		5.71813	-0.311798	1.24125							RecNR	-0.350276	1.26718	1.26388	0.0368806	1.05667	0.316612	1.89177	0.91627	4.15035	3.20001	-1.76674	-0.347546	0.802692	-1.36163
N72R	30.2112	24.4232		5.74791	-0.282015	1.21589
NRecR	30.2275	23.8432	23.8114	6.41608	0.386159	0.765164	0.784434	0.0630769	0.0364174
NRecR	30.0675	23.8001		6.2561	0.226176	0.854898
NRecR	30.289	23.7909		6.47757	0.447644	0.733239
	A/NINV2	actin
N0R	27.7637	23.9637	24.0096	3.73493	0	1	1	0	0
N0R	27.7468	24.0612			0	1
N0R	27.723	24.0038			0	1
N6R	27.6262	23.7992	23.7653	3.86087	0.125937	0.916409	0.932196	0.0768006	0.0443408
N6R	27.4778	23.75		3.71251	-0.0224222	1.01566
N6R	27.7103	23.7469		3.94497	0.210036	0.864516
N12R	26.7719	22.8324	22.8139	3.95803	0.2231	0.856723	0.900308	0.0497307	0.028712
N12R	26.7174	22.7861		3.90351	0.168575	0.889721
N12R	26.616	22.823		3.80215	0.0672143	0.954479
N24R	26.6274	23.2163	23.221	3.4064	-0.328535	1.25574	1.28117	0.0499765	0.0288539
N24R	26.6351	23.2287		3.41413	-0.320797	1.24902
N24R	26.535	23.218		3.31405	-0.420881	1.33875
N48R	26.8011	23.8233	23.8202	2.98087	-0.75406	1.68653	1.84215	0.142055	0.0820158
N48R	26.5807	23.8488		2.7605	-0.974431	1.96487
N48R	26.6482	23.7887		2.82799	-0.90694	1.87506
N72R	26.3811	24.5255	24.4633	1.91775	-1.81718	3.52393	3.50669	0.109845	0.0634188
N72R	26.4373	24.4412		1.97396	-1.76097	3.38925
N72R	26.3475	24.4232		1.88417	-1.85076	3.6069
NRecR	26.3275	23.8432	23.8114	2.51614	-1.21879	2.32752	2.4069	0.129634	0.0748439
NRecR	26.3219	23.8001		2.51046	-1.22447	2.33669
NRecR	26.1922	23.7909		2.38076	-1.35417	2.5565
	A/NINV3	actin
N0R	28.1701	23.9637	24.0096	4.17753	0	1	1	0	0
N0R	28.1451	24.0612			0	1
N0R	28.2461	24.0038			0	1
N6R	27.5548	23.7992	23.7653	3.78951	-0.388021	1.3086	1.22161	0.120922	0.0698142
N6R	27.8271	23.75		4.06179	-0.115736	1.08353
N6R	27.595	23.7469		3.82963	-0.347897	1.2727
N12R	26.254	22.8324	22.8139	3.44017	-0.737356	1.66712	1.72558	0.0582463	0.0336285
N12R	26.2039	22.7861		3.39009	-0.787441	1.72601
N12R	26.1566	22.823		3.34273	-0.834798	1.78361
N24R	26.0288	23.2163	23.221	2.80778	-1.36975	2.58426	2.59972	0.101174	0.0584129
N24R	26.0725	23.2287		2.85147	-1.32606	2.50717
N24R	25.9614	23.218		2.74044	-1.43709	2.70774
N48R	26.6666	23.8233	23.8202	2.84632	-1.33121	2.51614	2.53887	0.0606998	0.0350451
N48R	26.68	23.8488		2.85976	-1.31777	2.49281
N48R	26.615	23.7887		2.79478	-1.38275	2.60765
N72R	26.6241	24.5255	24.4633	2.16074	-2.01679	4.04682	4.15986	0.209467	0.120936
N72R	26.5028	24.4412		2.03951	-2.13802	4.40156
N72R	26.6297	24.4232		2.16632	-2.01121	4.0312
NRecR	26.7754	23.8432	23.8114	2.96405	-1.21348	2.31896	2.40141	0.172779	0.0997542
NRecR	26.6104	23.8001		2.79903	-1.3785	2.59997
NRecR	26.7965	23.7909		2.98515	-1.19238	2.2853
	A/NINV4	actin
N0R	27.6671	23.9637	24.0096	3.625	0	1	1	0	0
N0R	27.6672	24.0612			0	1
N0R	27.5694	24.0038			0	1
N6R	28.9161	23.7992	23.7653	5.15071	1.52571	0.347308	0.350881	0.0304986	0.0176084
N6R	29.0237	23.75		5.25841	1.63341	0.322326
N6R	28.7749	23.7469		5.00955	1.38455	0.383009
N12R	27.1198	22.8324	22.8139	4.30597	0.680967	0.623747	0.581514	0.039374	0.0227326
N12R	27.3124	22.7861		4.49851	0.87351	0.545817
N12R	27.2373	22.823		4.42342	0.798425	0.574977
N24R	27.9089	23.2163	23.221	4.6879	1.0629	0.47867	0.480017	0.0280334	0.0161851
N24R	27.9894	23.2287		4.76843	1.14343	0.452682
N24R	27.8211	23.218		4.60011	0.975113	0.5087
N48R	28.3181	23.8233	23.8202	4.49787	0.87287	0.546059	0.552811	0.0147006	0.00848739
N48R	28.327	23.8488		4.50678	0.881777	0.542698
N48R	28.257	23.7887		4.43679	0.811791	0.569674
N72R	28.3181	24.5255	24.4633	3.85478	0.229777	0.852767	0.86331	0.0229575	0.0132545
N72R	28.327	24.4412		3.86368	0.238684	0.847518
N72R	28.257	24.4232		3.7937	0.168698	0.889645
NRecR	27.5714	23.8432	23.8114	3.76004	0.135043	0.910642	1.02589	0.119665	0.0690884
NRecR	27.4114	23.8001		3.59996	-0.0250384	1.01751
NRecR	27.2353	23.7909		3.42395	-0.201045	1.14953
	A/NINV5	actin
N0R	34.8294	23.9637	24.0096	10.3956	0	1	1	0	0
N0R	34.1516	24.0612			0	1
N0R	34.2344	24.0038			0	1
N6R	33.9086	23.7992	23.7653	10.1433	-0.252299	1.1911	1.00121	0.184489	0.106515
N6R	34.4426	23.75		10.6772	0.281652	0.822649
N6R	34.1756	23.7469		10.4102	0.0146764	0.989879
N12R	33.2404	22.8324	22.8139	10.4265	0.0309658	0.978765	0.897058	0.0946856	0.0546668
N12R	33.3311	22.7861		10.5172	0.121675	0.91912
N12R	33.5435	22.823		10.7296	0.334082	0.793289
N24R	34.5888	23.2163	23.221	11.3678	0.972256	0.509708	0.487901	0.0695687	0.0401655
N24R	34.495	23.2287		11.274	0.878445	0.543953
N24R	34.9027	23.218		11.6817	1.28616	0.410041
N48R	34.0194	23.8233	23.8202	10.1991	-0.196423	1.14585	1.08849	0.15811	0.0912851
N48R	34.3523	23.8488		10.5321	0.136531	0.909704
N48R	33.9409	23.7887		10.1207	-0.274899	1.20991
N72R	34.9175	24.5255	24.4633	10.4542	0.0586389	0.96017	1.08556	0.190371	0.109911
N72R	34.4753	24.4412		10.0119	-0.383622	1.30461
N72R	34.8706	24.4232		10.4073	0.0117563	0.991884
NRecR	33.3241	23.8432	23.8114	9.51266	-0.882902	1.84408	2.08012	0.284589	0.164308
NRecR	32.9462	23.8001		9.13484	-1.26071	2.39614
NRecR	33.2069	23.7909		9.39546	-1.0001	2.00013
	A/NINV6	actin
N0R	28.0147	23.9637	24.0096	3.96879	0	1	1	0	0
N0R	27.9502	24.0612			0	1
N0R	27.9702	24.0038			0	1
N6R	27.6552	23.7992	23.7653	3.88991	-0.078879	1.0562	1.13101	0.0856704	0.0494618
N6R	27.5805	23.75		3.81515	-0.153636	1.11237
N6R	27.442	23.7469		3.67663	-0.292155	1.22447
N12R	26.2214	22.8324	22.8139	3.4075	-0.561287	1.47558	1.47721	0.0168407	0.00972297
N12R	26.2355	22.7861		3.42159	-0.547195	1.46124
N12R	26.2027	22.823		3.38883	-0.579958	1.49481
N24R	26.9251	23.2163	23.221	3.7041	-0.264692	1.20138	1.21249	0.0351669	0.0203036
N24R	26.8657	23.2287		3.6447	-0.32409	1.25187
N24R	26.9458	23.218		3.72484	-0.243945	1.18423
N48R	27.1219	23.8233	23.8202	3.30168	-0.667111	1.58789	1.55508	0.0331292	0.0191272
N48R	27.1514	23.8488		3.33121	-0.637576	1.55571
N48R	27.1834	23.7887		3.36316	-0.605628	1.52164
N72R	27.2365	24.5255	24.4633	2.77319	-1.1956	2.2904	2.29598	0.0461481	0.0266436
N72R	27.2603	24.4412		2.79702	-1.17177	2.25288
N72R	27.2027	24.4232		2.7394	-1.22938	2.34467
NRecR	27.6505	23.8432	23.8114	3.83909	-0.129696	1.09406	1.2454	0.133866	0.0772874
NRecR	27.4085	23.8001		3.59714	-0.371645	1.29383
NRecR	27.349	23.7909		3.53763	-0.43116	1.34832
	A/NINV7	actin
N0R	26.0328	23.9637	24.0096	2.12668	0	1	1	0	0
N0R	26.0367	24.0612			0	1
N0R	26.3393	24.0038			0	1
N6R	25.6663	23.7992	23.7653	1.90093	-0.225744	1.16938	1.2337	0.0581577	0.0335773
N6R	25.5711	23.75		1.80576	-0.320915	1.24912
N6R	25.533	23.7469		1.76762	-0.359054	1.28258
N12R	25.7983	22.8324	22.8139	2.98439	0.857717	0.551825	0.523712	0.0334711	0.0193245
N12R	25.8493	22.7861		3.03549	0.908811	0.532624
N12R	25.9795	22.823		3.16561	1.03893	0.486687
N24R	22.9565	23.2163	23.221	-0.264462	-2.39114	5.24572	5.20287	0.0383635	0.0221492
N24R	22.977	23.2287		-0.243962	-2.37064	5.1717
N24R	22.9716	23.218		-0.249388	-2.37607	5.19119
N48R	23.8977	23.8233	23.8202	0.0774174	-2.04926	4.13894	4.25858	0.107438	0.0620292
N48R	23.827	23.8488		0.00671959	-2.11996	4.34681
N48R	23.8459	23.7887		0.0257053	-2.10097	4.28998
N72R	23.0272	24.5255	24.4633	-1.43617	-3.56284	11.8174	11.8341	0.0205651	0.0118732
N72R	23.0259	24.4412		-1.43743	-3.56411	11.8278
N72R	23.0223	24.4232		-1.441	-3.56768	11.8571
NRecR	24.0539	23.8432	23.8114	0.242507	-1.88417	3.69141	3.71091	0.0830097	0.0479256
NRecR	24.0744	23.8001		0.262982	-1.8637	3.63939
NRecR	24.0113	23.7909		0.199944	-1.92673	3.80193
	VINV1	actin
N0R	27.3299	23.9637	24.0096	3.38413	0	1	1	0	0
N0R	27.4611	24.0612			0	1
N0R	27.39	24.0038			0	1
N6R	27.8906	23.7992	23.7653	4.12527	0.74114	0.598267	0.611849	0.012123	0.00699922
N6R	27.8355	23.75		4.07014	0.686004	0.621573
N6R	27.8492	23.7469		4.08382	0.699682	0.615708
N12R	26.8756	22.8324	22.8139	4.06172	0.677584	0.625212	0.701459	0.0660974	0.0381613
N12R	26.6389	22.7861		3.82508	0.440943	0.736653
N12R	26.6275	22.823		3.81365	0.429512	0.742513
N24R	25.7033	23.2163	23.221	2.48226	-0.901876	1.86849	1.90271	0.0520643	0.0300593
N24R	25.6967	23.2287		2.4757	-0.908433	1.87701
N24R	25.6323	23.218		2.41135	-0.972785	1.96263
N48R	25.2985	23.8233	23.8202	1.47825	-1.90589	3.7474	3.7474	0	0
N48R	25.2985	23.8488		1.47825	-1.90589	3.7474
N48R	25.2985	23.7887		1.47825	-1.90589	3.7474
N72R	26.5502	24.5255	24.4633	2.08686	-1.29727	2.45763	2.42485	0.0592814	0.0342262
N72R	26.5485	24.4412		2.08518	-1.29895	2.46051
N72R	26.6109	24.4232		2.14754	-1.2366	2.35642
NRecR	26.3182	23.8432	23.8114	2.50679	-0.877344	1.83699	1.88723	0.0478817	0.0276445
NRecR	26.2753	23.8001		2.46395	-0.920185	1.89236
NRecR	26.2452	23.7909		2.43379	-0.95035	1.93234
	VINV2	actin
N0R	37.9484	23.9637	24.0096	15.5504	0	1	1	0	0
N0R	39.5599	24.0612			0	1
N0R	41.1715	24.0038			0	1
N6R	39.1687	23.7992	23.7653	15.4034	-0.146974	1.10724	1.49928	0.339517	0.19602
N6R	38.5542	23.75		14.7888	-0.761545	1.6953
N6R	38.5542	23.7469		14.7888	-0.761545	1.6953
N12R	40.3276	22.8324	22.8139	17.5137	1.96335	0.256432	0.391609	0.28494	0.16451
N12R	40.6904	22.7861		17.8765	2.32614	0.199416
N12R	38.8402	22.823		16.0264	0.475978	0.718979
N24R	35.4547	23.2163	23.221	12.2337	-3.31668	9.96366	10.1119	2.67799	1.54614
N24R	35.0864	23.2287		11.8654	-3.68493	12.861
N24R	35.8623	23.218		12.6413	-2.90904	7.51118
N48R	34.9648	23.8233	23.8202	11.1446	-4.40583	21.1976	22.3199	1.74935	1.00999
N48R	34.9493	23.8488		11.1291	-4.42132	21.4265
N48R	34.7656	23.7887		10.9454	-4.60499	24.3355
N72R	34.462	24.5255	24.4633	9.99868	-5.5517	46.9059	41.2403	5.83061	3.36631
N72R	34.6367	24.4412		10.1733	-5.37704	41.5575
N72R	34.8738	24.4232		10.4105	-5.13986	35.2576
NRecR	34.8897	23.8432	23.8114	11.0783	-4.47208	22.1938	17.7574	4.02213	2.32218
NRecR	35.5189	23.8001		11.7075	-3.84288	14.3491
NRecR	35.2975	23.7909		11.4861	-4.06432	16.7295
	CWINV1	actin
N0R	26.5807	23.9637	24.0096	2.61429	0	1	1	0	0
N0R	26.6584	24.0612			0	1
N0R	26.6325	24.0038			0	1
N6R	23.1257	23.7992	23.7653	-0.639683	-3.25398	9.53991	9.47761	0.0544043	0.0314103
N6R	23.1409	23.75		-0.624413	-3.23871	9.43947
N6R	23.1388	23.7469		-0.626549	-3.24084	9.45346
N12R	23.3374	22.8324	22.8139	0.523501	-2.09079	4.25982	4.18061	0.145346	0.0839157
N12R	23.3342	22.7861		0.520344	-2.09395	4.26915
N12R	23.4235	22.823		0.60966	-2.00463	4.01287
N24R	25.1713	23.2163	23.221	1.95034	-0.66395	1.58441	1.62789	0.0812953	0.0469358
N24R	25.0515	23.2287		1.83048	-0.783813	1.72168
N24R	25.1776	23.218		1.95659	-0.657705	1.57757
N48R	23.1467	23.8233	23.8202	-0.673496	-3.28779	9.76615	9.61014	0.14071	0.0812387
N48R	23.1877	23.8488		-0.632544	-3.24684	9.49282
N48R	23.1758	23.7887		-0.644445	-3.25874	9.57146
N72R	23.5835	24.5255	24.4633	-0.879839	-3.49413	11.2678	10.6407	0.5629	0.32499
N72R	23.6887	24.4412		-0.774632	-3.38892	10.4753
N72R	23.7301	24.4232		-0.733236	-3.34753	10.179
NRecR	23.1886	23.8432	23.8114	-0.622844	-3.23714	9.42921	9.18965	0.273452	0.157877
NRecR	23.2165	23.8001		-0.59485	-3.20914	9.24801
NRecR	23.2732	23.7909		-0.538171	-3.15246	8.89173
	CWinv2	actin
N0R	37.6573	25.3165	25.3175	12.3398	0	1	1	0	0
N0R	37.6573	25.2069			0	1
N0R	37.6573	25.4291			0	1
N6R	36.7875	24.9133	24.8532	11.9342	-0.405537	1.32458	1.0551	0.259503	0.149824
N6R	37.5026	24.8256		12.6493	0.309562	0.806887
N6R	37.145	24.8207		12.2918	-0.0479857	1.03382
N12R	38.6679	23.7955	23.8125	14.8554	2.5156	0.174876	0.200918	0.0228353	0.013184
N12R	38.4014	23.8058		14.5889	2.24909	0.210357
N12R	38.3531	23.8363		14.5405	2.20078	0.21752
N24R	36.6539	23.6524	23.64	13.0139	0.674115	0.626717	0.908008	0.247413	0.142844
N24R	35.8529	23.6377		12.2129	-0.12683	1.09189
N24R	35.972	23.6299		12.332	-0.00779279	1.00542
N48R	36.4503	24.5006	24.4814	11.9689	-0.370847	1.29311	1.31615	0.400164	0.231035
N48R	36.0326	24.4683		11.5512	-0.788545	1.72733
N48R	36.929	24.4752		12.4476	0.107806	0.927998
N72R	38.6453	25.3422	25.3941	13.2511	0.911368	0.531681	1.27222	0.702778	0.405749
N72R	37.2955	25.4253		11.9014	-0.438375	1.35508
N72R	36.7854	25.4149		11.3913	-0.948518	1.92989
NRecR	38.5705	24.4495	24.464	14.1065	1.76674	0.293872	0.293872	0	0
NRecR	38.5705	24.424		14.1065	1.76674	0.293872
NRecR	38.5705	24.5185		14.1065	1.76674	0.293872
	cwinv3	actin
N0R	33.8084	22.1953	22.154	11.6284	0	1	1	0	0
N0R	32.9758	22.1466			0	1
N0R	34.5631	22.1201			0	1
N6R	34.1834	21.6593	21.6603	12.5231	0.894738	0.537845	0.744914	0.189196	0.109232
N6R	33.4267	21.6308		11.7664	0.138035	0.908756
N6R	33.6321	21.6908		11.9718	0.343472	0.788142
N12R	32.3641	20.266	20.2436	12.1205	0.49217	0.710955	0.53779	0.165128	0.095337
N12R	32.8144	20.2338		12.5709	0.942503	0.520329
N12R	33.26	20.2309		13.0164	1.38803	0.382085
N24R	29.1317	20.2952	20.272	8.8597	-2.76867	6.81478	6.94525	0.359223	0.207398
N24R	29.0223	20.2476		8.75033	-2.87803	7.35147
N24R	29.1627	20.2731		8.89079	-2.73758	6.66949
N48R	31.8363	21.5891	21.5334	10.303	-1.32542	2.50605	2.70081	0.197207	0.113858
N48R	31.6255	21.5064		10.0921	-1.53624	2.90038
N48R	31.7309	21.5046		10.1975	-1.43083	2.69601
N72R	31.0961	21.8955	21.8639	9.23213	-2.39623	5.26427	5.35872	0.0997728	0.0576039
N72R	31.0426	21.8532		9.17865	-2.44971	5.46308
N72R	31.0731	21.8431		9.20915	-2.41922	5.34882
NRecR	33.2679	20.9719	20.935	12.3328	0.704464	0.61367	0.78592	0.28819	0.166387
NRecR	32.4017	20.9288		11.4666	-0.161724	1.11862
NRecR	33.2404	20.9045		12.3054	0.676998	0.625465
	CWINV4	actin
N0R	27.5481	23.9637	24.0096	3.56315	0	1	1	0	0
N0R	27.4958	24.0612			0	1
N0R	27.6742	24.0038			0	1
N6R	27.8303	23.7992	23.7653	4.06499	0.50184	0.706206	0.654683	0.0512936	0.0296144
N6R	27.9406	23.75		4.17529	0.61215	0.654221
N6R	28.0568	23.7469		4.29143	0.728284	0.603621
N12R	26.7148	22.8324	22.8139	3.90098	0.337835	0.791228	0.758249	0.0875253	0.0505328
N12R	26.9786	22.7861		4.16474	0.601595	0.659025
N12R	26.6554	22.823		3.84156	0.278419	0.824494
N24R	26.7539	23.2163	23.221	3.53288	-0.0302614	1.0212	0.976127	0.0493154	0.0284722
N24R	26.8078	23.2287		3.5868	0.0236594	0.983734
N24R	26.899	23.218		3.67804	0.114894	0.92345
N48R	26.5885	23.8233	23.8202	2.76829	-0.794856	1.7349	1.78874	0.0636801	0.0367657
N48R	26.4888	23.8488		2.66859	-0.894553	1.85903
N48R	26.5578	23.7887		2.73754	-0.82561	1.77228
N72R	27.2168	24.5255	24.4633	2.75343	-0.809718	1.75287	1.71524	0.0414537	0.0239333
N72R	27.2424	24.4412		2.77902	-0.784123	1.72205
N72R	27.2859	24.4232		2.8226	-0.740542	1.6708
NRecR	26.5283	23.8432	23.8114	2.71694	-0.846201	1.79776	1.74435	0.0472421	0.0272753
NRecR	26.6022	23.8001		2.79081	-0.772333	1.70803
NRecR	26.586	23.7909		2.77465	-0.788492	1.72727
	CWINV5	actin
N0R	34.8192	23.9637	24.0096	10.6354	0	1	1	0	0
N0R	34.4875	24.0612			0	1
N0R	34.6281	24.0038			0	1
N6R	35.0717	23.7992	23.7653	11.3064	0.671023	0.628061	0.638991	0.0639501	0.0369216
N6R	34.8995	23.75		11.1341	0.498786	0.707702
N6R	35.1836	23.7469		11.4182	0.782866	0.581211
N12R	33.9412	22.8324	22.8139	11.1273	0.491943	0.711067	0.658728	0.173179	0.099985
N12R	34.5526	22.7861		11.7388	1.1034	0.465417
N12R	33.7717	22.823		10.9578	0.322467	0.799701
N24R	33.4184	23.2163	23.221	10.1974	-0.437967	1.35469	1.52977	0.251731	0.145337
N24R	32.9938	23.2287		9.7728	-0.862555	1.81826
N24R	33.3542	23.218		10.1332	-0.502188	1.41636
N48R	34.2592	23.8233	23.8202	10.439	-0.196384	1.14582	1.13658	0.118566	0.068454
N48R	34.1334	23.8488		10.3131	-0.322219	1.25025
N48R	34.436	23.7887		10.6158	-0.0195764	1.01366
N72R	35.3658	24.5255	24.4633	10.9025	0.267144	0.830963	0.759151	0.127116	0.0733904
N72R	35.8062	24.4412		11.3429	0.707497	0.612382
N72R	35.3604	24.4232		10.897	0.261693	0.834109
NRecR	35.6835	23.8432	23.8114	11.8721	1.23678	0.424319	0.389144	0.0768389	0.044363
NRecR	36.1789	23.8001		12.3675	1.7321	0.301013
NRecR	35.6243	23.7909		11.8129	1.17756	0.442098

## Sheet: drought leaf
the CT values used to construct relative expression profiles of PtrINV genes in P. trifoliata leaves under drought stress ‎
	A/NINV1 CT	Actin CT	Actin CT mean	∆CT	∆∆CT	2¯∆∆CT	2¯∆∆Ct mean	STDEV	SE			GeneID	A/NINV1	A/NINV2	A/NINV3	A/NINV4	A/NINV5	A/NINV6	A/NINV7	VINV1	VINV2	CWINV1	CWINV2	CWINV3	CWINV4	CWINV5
0DL	24.4738	18.9465	18.9297	5.50212	0	1	1	0	0			0DL	1	1	1	1	1	1	1	1	1	1	1	1	1	1
0DL	24.4138	18.9636			0	1						0.5DL	0.748316	0.786655	1.08321	1.32283	0.213506	0.970226	1.26242	0.941264	1.55737	1.47938	1.63648	0.52278	1.08719	0.0587982
0DL	24.4077	18.8788			0	1						1DL	1.08108	1.81802	1.30925	1.08413	0.794012	1.45708	3.25992	0.912333	1.58193	2.48007	1.88225	1.81136	0.648669	0.207843
0.5DL	24.5402	18.5816	18.5768	5.96338	0.46126	0.726352	0.748316	0.0369716	0.0213455			2DL	1.12066	2.91285	2.12045	2.00137	0.453322	2.05467	16.8272	2.67668	1.97826	4.88016	1.65517	4.76288	0.936692	0.518078
0.5DL	24.5377	18.5951		5.96091	0.458794	0.727594						3DL	1.17737	4.02969	2.99396	1.24937	0.709295	2.35814	22.5236	3.64967	3.02212	8.77289	1.58434	9.39557	0.884333	0.196882
0.5DL	24.4172	18.5537		5.84036	0.338249	0.791001						5DL	1.3473	2.85778	2.49725	3.9856	0.474553	3.14008	17.6101	5.09325	3.09195	7.35614	1.38185	4.2542	0.453641	0.0841648
1DL	24.4133	19.0332	19.0149	5.39834	-0.103771	1.07458	1.08108	0.00681672	0.00393564			RecDL	0.885604	2.60686	1.52342	1.97777	0.843437	4.21564	1.85617	0.443751	1.41437	63.927	1.6789	2.06673	0.576864	0.225063
1DL	24.4053	19.0071		5.39042	-0.111699	1.0805					log2	GeneID	A/NINV1	A/NINV2	A/NINV3	A/NINV4	A/NINV5	A/NINV6	A/NINV7	VINV1	VINV2	CWINV1	CWINV2	CWINV3	CWINV4	CWINV5
1DL	24.3951	19.0044		5.38021	-0.121909	1.08817						0DL	0	0	0	0	0	0	0	0	0	0	0	0	0	0
2DL	25.0716	19.6869	19.6471	5.42451	-0.07761	1.05527	1.12066	0.0595129	0.0343598			0.5DL	-0.418281	-0.346197	0.115315	0.403631	-2.22765	-0.0436078	0.336197	-0.0873286	0.639115	0.564994	0.710592	-0.935724	0.120598	-4.08808
2DL	24.9665	19.6389		5.31936	-0.182753	1.13505						1DL	0.112479	0.862369	0.388742	0.116538	-0.332766	0.54308	1.70484	-0.132368	0.661688	1.31038	0.912459	0.85707	-0.624445	-2.26644
2DL	24.9207	19.6155		5.27357	-0.228548	1.17166						2DL	0.164345	1.54243	1.08437	1.00099	-1.14139	1.03891	4.07272	1.42045	0.98423	2.28693	0.726976	2.25183	-0.094353	-0.948759
3DL	24.8975	19.5758	19.5743	5.3232	-0.178914	1.13203	1.17737	0.0425116	0.0245441			3DL	0.235565	2.01067	1.58206	0.321202	-0.495542	1.23765	4.49337	1.86776	1.59556	3.13305	0.663885	3.23198	-0.177338	-2.3446
3DL	24.833	19.6051		5.25877	-0.243347	1.18374						5DL	0.430076	1.5149	1.32034	1.9948	-1.07536	1.6508	4.13834	2.34859	1.62852	2.87895	0.466603	2.08889	-1.14038	-3.57064
3DL	24.7938	19.5419		5.21957	-0.282543	1.21634						RecDL	-0.175266	1.38231	0.607315	0.983876	-0.245648	2.07575	0.892328	-1.17218	0.500158	5.99835	0.747513	1.04735	-0.793696	-2.1516
5DL	24.5727	19.415	19.4292	5.14357	-0.358546	1.28213	1.3473	0.0633198	0.0365577
5DL	24.4971	19.4012		5.06789	-0.434228	1.35119
5DL	24.437	19.4713		5.00786	-0.494256	1.40859
RecDL	25.1653	19.4733	19.4466	5.71868	0.216568	0.86061	0.885604	0.0789018	0.045554
RecDL	25.2311	19.4262		5.78451	0.282393	0.822226
RecDL	24.9867	19.4402		5.54016	0.0380421	0.973976
	A/NINV2	ACTIN
0DL	23.2673	18.9465	18.9297	4.32554	0	1	1	0	0
0DL	23.2427	18.9636			0	1
0DL	23.2556	18.8788			0	1
0.5DL	23.2692	18.5816	18.5768	4.69243	0.366885	0.775455	0.786655	0.016105	0.00929822
0.5DL	23.2619	18.5951		4.68511	0.359566	0.779399
0.5DL	23.2151	18.5537		4.63828	0.312739	0.805112
1DL	22.5198	19.0332	19.0149	3.5049	-0.820647	1.7662	1.81802	0.0485422	0.0280258
1DL	22.4433	19.0071		3.42836	-0.897185	1.86243
1DL	22.4722	19.0044		3.4573	-0.868243	1.82544
2DL	22.4811	19.6869	19.6471	2.83404	-1.4915	2.81181	2.91285	0.106227	0.0613301
2DL	22.435	19.6389		2.78793	-1.53762	2.90314
2DL	22.3764	19.6155		2.72928	-1.59627	3.0236
3DL	21.8512	19.5758	19.5743	2.2769	-2.04864	4.13717	4.02969	0.0936882	0.0540909
3DL	21.9047	19.6051		2.33039	-1.99515	3.98658
3DL	21.9124	19.5419		2.33811	-1.98743	3.96531
5DL	22.257	19.415	19.4292	2.82785	-1.4977	2.82392	2.85778	0.0390125	0.0225239
5DL	22.2184	19.4012		2.78927	-1.53627	2.90044
5DL	22.2443	19.4713		2.8151	-1.51045	2.84899
RecDL	22.3557	19.4733	19.4466	2.90907	-1.41647	2.66932	2.60686	0.0975061	0.0562952
RecDL	22.4534	19.4262		3.00679	-1.31875	2.4945
RecDL	22.3625	19.4402		2.91588	-1.40967	2.65676
	A/NINV3	ACTIN
0DL	23.306	18.9465	18.9297	4.37423	0	1	1	0	0
0DL	23.2965	18.9636			0	1
0DL	23.3091	18.8788			0	1
0.5DL	22.8282	18.5816	18.5768	4.25138	-0.122844	1.08888	1.08321	0.0352583	0.0203564
0.5DL	22.8869	18.5951		4.31009	-0.0641416	1.04546
0.5DL	22.7936	18.5537		4.2168	-0.157422	1.11529
1DL	22.9589	19.0332	19.0149	3.94396	-0.430262	1.34748	1.30925	0.0380443	0.0219649
1DL	23.0427	19.0071		4.02782	-0.346409	1.27139
1DL	23.0008	19.0044		3.98589	-0.388337	1.30888
2DL	22.9447	19.6869	19.6471	3.29758	-1.07664	2.10912	2.12045	0.0384648	0.0222077
2DL	22.9081	19.6389		3.26099	-1.11324	2.16331
2DL	22.9586	19.6155		3.31147	-1.06276	2.08892
3DL	22.3663	19.5758	19.5743	2.79203	-1.5822	2.99426	2.99396	0.00230381	0.0013301
3DL	22.3654	19.6051		2.79114	-1.58309	2.99611
3DL	22.3676	19.5419		2.79335	-1.58088	2.99153
5DL	22.4861	19.415	19.4292	3.05697	-1.31726	2.49192	2.49725	0.0134299	0.00775376
5DL	22.4888	19.4012		3.05965	-1.31458	2.48729
5DL	22.4743	19.4713		3.04509	-1.32914	2.51252
RecDL	23.1696	19.4733	19.4466	3.72305	-0.65118	1.57045	1.52342	0.0776204	0.0448142
RecDL	23.3009	19.4262		3.85435	-0.519874	1.43383
RecDL	23.1737	19.4402		3.72716	-0.647067	1.56598
	A/NINV4	ACTIN
0DL	25.9273	18.9465	18.9297	7.00944	0	1	1	0	0
0DL	25.9335	18.9636			0	1
0DL	25.9565	18.8788			0	1
0.5DL	25.2638	18.5816	18.5768	6.68696	-0.322482	1.25048	1.32283	0.0891196	0.0514532
0.5DL	25.2126	18.5951		6.63578	-0.373662	1.29564
0.5DL	25.0779	18.5537		6.50113	-0.508309	1.42238
1DL	25.9345	19.0332	19.0149	6.91955	-0.0898876	1.06429	1.08413	0.0299648	0.0173002
1DL	25.9274	19.0071		6.9125	-0.0969429	1.0695
1DL	25.8627	19.0044		6.84775	-0.161694	1.1186
2DL	25.5605	19.6869	19.6471	5.91338	-1.09606	2.1377	2.00137	0.123039	0.0710369
2DL	25.6799	19.6389		6.03284	-0.976607	1.96783
2DL	25.7316	19.6155		6.08453	-0.924916	1.89857
3DL	26.2758	19.5758	19.5743	6.70155	-0.307894	1.2379	1.24937	0.0558406	0.0322396
3DL	26.3205	19.6051		6.74622	-0.263224	1.20016
3DL	26.1941	19.5419		6.61981	-0.389629	1.31006
5DL	24.3745	19.415	19.4292	4.94528	-2.06416	4.18191	3.9856	0.170546	0.0984648
5DL	24.4748	19.4012		5.04559	-1.96385	3.90102
5DL	24.4848	19.4713		5.05567	-1.95378	3.87387
RecDL	25.6077	19.4733	19.4466	6.16116	-0.848284	1.80036	1.97777	0.201303	0.116222
RecDL	25.5026	19.4262		6.05605	-0.953389	1.93642
RecDL	25.3208	19.4402		5.87421	-1.13523	2.19654
	A/NINV5	ACTIN
0DL	33.7451	18.9465	18.9297	15.0514	0	1	1	0	0
0DL	33.9	18.9636			0	1
0DL	34.2981	18.8788			0	1
0.5DL	35.8598	18.5816	18.5768	17.283	2.23159	0.212924	0.213506	0.0193118	0.0111497
0.5DL	35.9904	18.5951		17.4136	2.36222	0.194492
0.5DL	35.7292	18.5537		17.1524	2.10096	0.233102
1DL	34.5315	19.0332	19.0149	15.5166	0.465214	0.724364	0.794012	0.103363	0.0596766
1DL	34.198	19.0071		15.1831	0.131668	0.912775
1DL	34.4912	19.0044		15.4763	0.424885	0.744898
2DL	35.9948	19.6869	19.6471	16.3477	1.29627	0.407177	0.453322	0.0469772	0.0271223
2DL	35.6954	19.6389		16.0483	0.99686	0.501089
2DL	35.8451	19.6155		16.198	1.14657	0.451699
3DL	35.1748	19.5758	19.5743	15.6005	0.549095	0.683449	0.709295	0.02542	0.0146762
3DL	35.1194	19.6051		15.5452	0.493763	0.71017
3DL	35.0713	19.5419		15.497	0.445625	0.734266
5DL	35.8767	19.415	19.4292	16.4475	1.39607	0.379963	0.474553	0.0981468	0.0566651
5DL	35.5767	19.4012		16.1475	1.09607	0.46779
5DL	35.2767	19.4713		15.8475	0.796092	0.575907
RecDL	34.4433	19.4733	19.4466	14.9967	-0.0546996	1.03864	0.843437	0.233931	0.13506
RecDL	35.2736	19.4262		15.827	0.775611	0.584141
RecDL	34.638	19.4402		15.1914	0.139987	0.907527
	A/NINV6	ACTIN
0DL	24.5896	18.9465	18.9297	5.55067	0	1	1	0	0
0DL	24.5032	18.9636			0	1
0DL	24.3482	18.8788			0	1
0.5DL	24.182	18.5816	18.5768	5.60516	0.0544885	0.962936	0.970226	0.0171861	0.00992239
0.5DL	24.1422	18.5951		5.56538	0.0147107	0.989855
0.5DL	24.1896	18.5537		5.61274	0.062074	0.957886
1DL	23.9886	19.0332	19.0149	4.97371	-0.576956	1.4917	1.45708	0.0555222	0.0320558
1DL	24.0873	19.0071		5.07243	-0.478235	1.39304
1DL	23.9937	19.0044		4.97875	-0.571922	1.4865
2DL	24.1511	19.6869	19.6471	4.50403	-1.04664	2.06571	2.05467	0.0410987	0.0237284
2DL	24.1912	19.6389		4.54406	-1.00661	2.00918
2DL	24.1349	19.6155		4.48777	-1.0629	2.08912
3DL	23.9566	19.5758	19.5743	4.38233	-1.16834	2.24753	2.35814	0.150685	0.086998
3DL	23.9251	19.6051		4.35084	-1.19983	2.29712
3DL	23.7859	19.5419		4.21167	-1.339	2.52976
5DL	23.3363	19.415	19.4292	3.90714	-1.64353	3.12428	3.14008	0.0142794	0.00824424
5DL	23.3273	19.4012		3.89811	-1.65255	3.14389
5DL	23.3235	19.4713		3.89437	-1.6563	3.15207
RecDL	22.9002	19.4733	19.4466	3.45358	-2.09709	4.27845	4.21564	0.056056	0.0323639
RecDL	22.937	19.4262		3.49039	-2.06028	4.17067
RecDL	22.9276	19.4402		3.48103	-2.06964	4.19782
	A/NINV7	ACTIN
0DL	22.2924	18.9465	18.9297	3.34183	0	1	1	0	0
0DL	22.2562	18.9636			0	1
0DL	22.2659	18.8788			0	1
0.5DL	21.6323	18.5816	18.5768	3.05546	-0.286376	1.21957	1.26242	0.0373781	0.0215802
0.5DL	21.5632	18.5951		2.98639	-0.355445	1.27938
0.5DL	21.5532	18.5537		2.97634	-0.365489	1.28832
1DL	20.6424	19.0332	19.0149	1.62745	-1.71438	3.28156	3.25992	0.0634529	0.0366345
1DL	20.63	19.0071		1.61512	-1.72671	3.30972
1DL	20.6839	19.0044		1.66897	-1.67287	3.18848
2DL	18.936	19.6869	19.6471	-0.711096	-4.05293	16.5979	16.8272	0.229781	0.132664
2DL	18.8966	19.6389		-0.750498	-4.09233	17.0575
2DL	18.9163	19.6155		-0.730797	-4.07263	16.8261
3DL	18.4149	19.5758	19.5743	-1.15938	-4.50121	22.6464	22.5236	0.271415	0.156701
3DL	18.4428	19.6051		-1.13147	-4.4733	22.2125
3DL	18.4107	19.5419		-1.16355	-4.50538	22.7119
5DL	18.6107	19.415	19.4292	-0.81845	-4.16028	17.8801	17.6101	0.258301	0.14913
5DL	18.6529	19.4012		-0.776305	-4.11814	17.3653
5DL	18.6347	19.4713		-0.794444	-4.13628	17.585
RecDL	21.8284	19.4733	19.4466	2.38185	-0.959979	1.94528	1.85617	0.0832511	0.0480651
RecDL	21.9562	19.4262		2.50964	-0.832193	1.78039
RecDL	21.9065	19.4402		2.45991	-0.881927	1.84283
	VINV1	ACTIN
0DL	24.2219	18.9465	18.9297	5.2841	0	1	1	0	0
0DL	24.2461	18.9636			0	1
0DL	24.1733	18.8788			0	1
0.5DL	23.9753	18.5816	18.5768	5.3985	0.114396	0.923769	0.941264	0.0215755	0.0124566
0.5DL	23.9584	18.5951		5.3816	0.0975005	0.934651
0.5DL	23.9118	18.5537		5.33494	0.0508429	0.965372
1DL	24.5053	19.0332	19.0149	5.4904	0.206296	0.86676	0.912333	0.0490284	0.0283066
1DL	24.4414	19.0071		5.42647	0.142366	0.906032
1DL	24.3516	19.0044		5.33669	0.052585	0.964207
2DL	23.5639	19.6869	19.6471	3.91682	-1.36728	2.57983	2.67668	0.087959	0.0507832
2DL	23.499	19.6389		3.85188	-1.43222	2.69862
2DL	23.4709	19.6155		3.82383	-1.46027	2.7516
3DL	22.9736	19.5758	19.5743	3.39933	-1.88478	3.69296	3.64967	0.059259	0.0342132
3DL	22.981	19.6051		3.40678	-1.87732	3.67391
3DL	23.0175	19.5419		3.44328	-1.84082	3.58213
5DL	22.4017	19.415	19.4292	2.97255	-2.31155	4.96415	5.09325	0.301784	0.174235
5DL	22.4271	19.4012		2.99796	-2.28614	4.87748
5DL	22.2702	19.4713		2.841	-2.4431	5.4381
RecDL	25.8348	19.4733	19.4466	6.38823	1.10413	0.465183	0.443751	0.0185782	0.0107261
RecDL	25.9408	19.4262		6.49426	1.21016	0.43222
RecDL	25.9354	19.4402		6.48883	1.20473	0.433851
	VINV2	ACTIN
0DL	33.149	18.9465	18.9297	14.302	0	1	1	0	0
0DL	33.2505	18.9636			0	1
0DL	33.2956	18.8788			0	1
0.5DL	32.18	18.5816	18.5768	13.6032	-0.698858	1.62322	1.55737	0.0653926	0.0377545
0.5DL	32.3012	18.5951		13.7244	-0.577676	1.49244
0.5DL	32.2406	18.5537		13.6638	-0.638267	1.55646
1DL	32.5825	19.0332	19.0149	13.5676	-0.734408	1.66371	1.58193	0.0718893	0.0415053
1DL	32.6815	19.0071		13.6666	-0.635398	1.55337
1DL	32.7046	19.0044		13.6897	-0.612322	1.52872
2DL	33.0785	19.6869	19.6471	13.4314	-0.870635	1.82847	1.97826	0.151767	0.0876228
2DL	32.857	19.6389		13.2099	-1.09216	2.13193
2DL	32.9677	19.6155		13.3206	-0.981395	1.97437
3DL	32.2338	19.5758	19.5743	12.6596	-1.64249	3.12203	3.02212	0.228616	0.131991
3DL	32.2056	19.6051		12.6313	-1.67074	3.18378
3DL	32.4113	19.5419		12.8371	-1.46496	2.76056
5DL	32.0823	19.415	19.4292	12.6532	-1.64888	3.13591	3.09195	0.149706	0.0864327
5DL	32.1827	19.4012		12.7535	-1.54853	2.92519
5DL	32.0465	19.4713		12.6173	-1.68471	3.21476
RecDL	33.0801	19.4733	19.4466	13.6335	-0.668514	1.58943	1.41437	0.171697	0.0991292
RecDL	33.431	19.4262		13.9844	-0.317596	1.24625
RecDL	33.2556	19.4402		13.809	-0.493053	1.40742
	CWINV1	ACTIN
0DL	27.2079	18.9465	18.9297	8.34597	0	1	1	0	0
0DL	27.2329	18.9636			0	1
0DL	27.3861	18.8788			0	1
0.5DL	26.3238	18.5816	18.5768	7.747	-0.598975	1.51464	1.47938	0.0313702	0.0181116
0.5DL	26.3822	18.5951		7.80539	-0.540583	1.45456
0.5DL	26.368	18.5537		7.79119	-0.55478	1.46894
1DL	25.9856	19.0332	19.0149	6.97068	-1.37529	2.5942	2.48007	0.105166	0.0607173
1DL	26.0628	19.0071		7.04794	-1.29803	2.45893
1DL	26.1056	19.0044		7.09072	-1.25525	2.38708
2DL	25.6645	19.6869	19.6471	6.01745	-2.32852	5.0229	4.88016	0.233155	0.134612
2DL	25.6693	19.6389		6.02217	-2.3238	5.00648
2DL	25.788	19.6155		6.14086	-2.20511	4.61111
3DL	24.7837	19.5758	19.5743	5.20943	-3.13654	8.79413	8.77289	0.375641	0.216877
3DL	24.8521	19.6051		5.2778	-3.06817	8.38708
3DL	24.7284	19.5419		5.15418	-3.19179	9.13746
5DL	24.8564	19.415	19.4292	5.42725	-2.91873	7.56178	7.35614	0.39414	0.227557
5DL	24.8482	19.4012		5.41903	-2.92694	7.60494
5DL	24.9882	19.4713		5.55902	-2.78695	6.90171
RecDL	21.7615	19.4733	19.4466	2.31494	-6.03103	65.3915	63.927	3.70527	2.13924
RecDL	21.7335	19.4262		2.28687	-6.0591	66.6761
RecDL	21.8926	19.4402		2.44599	-5.89998	59.7133
	CWINV2	ACTIN
0DL	36.088	18.9465	18.9297	17.2523	0	1	1	0	0
0DL	36.8741	18.9636			0	1
0DL	35.5837	18.8788			0	1
0.5DL	35.6471	18.5816	18.5768	17.0703	-0.181948	1.13441	1.63648	0.533403	0.307961
0.5DL	34.6939	18.5951		16.1171	-1.1352	2.19649
0.5DL	35.1705	18.5537		16.5937	-0.658576	1.57852
1DL	35.2433	19.0332	19.0149	16.2284	-1.02386	2.03335	1.88225	0.412631	0.238233
1DL	35.131	19.0071		16.116	-1.13622	2.19804
1DL	35.766	19.0044		16.7511	-0.501179	1.41537
2DL	36.1403	19.6869	19.6471	16.4932	-0.759061	1.69239	1.65517	0.428199	0.247221
2DL	36.6249	19.6389		16.9778	-0.274495	1.20957
2DL	35.8542	19.6155		16.2071	-1.04512	2.06354
3DL	36.3364	19.5758	19.5743	16.7621	-0.49017	1.40461	1.58434	0.229773	0.13266
3DL	35.9443	19.6051		16.37	-0.882236	1.84323
3DL	36.2366	19.5419		16.6623	-0.589947	1.50519
5DL	36.2965	19.415	19.4292	16.8673	-0.384939	1.3058	1.38185	0.213657	0.123355
5DL	35.9827	19.4012		16.5535	-0.698778	1.62313
5DL	36.3985	19.4713		16.9694	-0.28288	1.21662
RecDL	36.0022	19.4733	19.4466	16.5556	-0.696629	1.62071	1.6789	0.541339	0.312542
RecDL	36.4736	19.4262		17.027	-0.225274	1.169
RecDL	35.5309	19.4402		16.0843	-1.16798	2.24698
	CWINV3	ACTIN
0DL	33.1393	18.9465	18.9297	13.9243	0	1	1	0	0
0DL	32.5686	18.9636			0	1
0DL	32.854	18.8788			0	1
0.5DL	33.8092	18.5816	18.5768	15.2324	1.30809	0.403856	0.52278	0.1047	0.0604483
0.5DL	33.3289	18.5951		14.7521	0.827752	0.563406
0.5DL	33.2355	18.5537		14.6587	0.734376	0.601078
1DL	32.2098	19.0332	19.0149	13.1949	-0.729427	1.65798	1.81136	0.147257	0.0850188
1DL	32.0717	19.0071		13.0568	-0.867477	1.82447
1DL	31.9745	19.0044		12.9596	-0.96467	1.95162
2DL	31.6041	19.6869	19.6471	11.957	-1.96732	3.91041	4.76288	0.880881	0.508577
2DL	31.0681	19.6389		11.421	-2.50326	5.66966
2DL	31.3361	19.6155		11.689	-2.23529	4.70858
3DL	30.2252	19.5758	19.5743	10.651	-3.27332	9.66872	9.39557	1.30615	0.754107
3DL	30.1003	19.6051		10.526	-3.39829	10.5435
3DL	30.5032	19.5419		10.9289	-2.99538	7.97445
5DL	31.3743	19.415	19.4292	11.9451	-1.9792	3.94275	4.2542	0.275404	0.159005
5DL	31.231	19.4012		11.8019	-2.12244	4.35429
5DL	31.1946	19.4713		11.7655	-2.15884	4.46557
RecDL	32.73	19.4733	19.4466	13.2834	-0.640874	1.55927	2.06673	0.445957	0.257474
RecDL	32.2044	19.4262		12.7578	-1.1665	2.24467
RecDL	32.1101	19.4402		12.6635	-1.26078	2.39625
	CWINV4	ACTIN
0DL	24.7265	19.467	19.5234	5.20601	0	1	1	0	0
0DL	24.7867	19.6095			0	1
0DL	24.6751	19.4937			0	1
0.5DL	24.1853	19.1021	19.0836	5.10176	-0.104252	1.07494	1.08719	0.0275471	0.0159043
0.5DL	24.1948	19.1409		5.11126	-0.094759	1.06789
0.5DL	24.1277	19.0077		5.04415	-0.161865	1.11873
1DL	24.8558	18.956	18.9701	5.88571	0.679693	0.624298	0.648669	0.0292359	0.0168794
1DL	24.8185	18.9594		5.84846	0.642448	0.640625
1DL	24.7302	18.9948		5.76011	0.554092	0.681085
2DL	25.2443	20.0654	20.0572	5.18704	-0.0189794	1.01324	0.936692	0.100355	0.0579401
2DL	25.5441	20.0572		5.48692	0.280902	0.823076
2DL	25.3016	20.0491		5.24438	0.038365	0.973758
3DL	25.2726	19.9983	19.8876	5.385	0.178985	0.883324	0.884333	0.0174307	0.0100636
3DL	25.2421	19.8169		5.35442	0.148406	0.902247
3DL	25.2988	19.8478		5.4112	0.205182	0.867429
5DL	25.261	18.9296	18.9508	6.3102	1.10419	0.465165	0.453641	0.0113213	0.00653636
5DL	25.2985	18.9317		6.34772	1.1417	0.453224
5DL	25.333	18.9912		6.38216	1.17614	0.442533
RecDL	25.6327	19.5656	19.5583	6.07434	0.868322	0.547783	0.576864	0.0589913	0.0340586
RecDL	25.3975	19.5746		5.8392	0.633188	0.64475
RecDL	25.6585	19.5348		6.10018	0.894161	0.53806
	CWINV5	ACTIN
0DL	34.0246	19.467	19.5234	14.6901	0	1	1	0	0
0DL	33.451	19.6095			0	1
0DL	35.1651	19.4937			0	1
0.5DL	38.1893	19.4012	19.3849	18.8043	4.11421	0.057743	0.0587982	0.00552581	0.00319033
0.5DL	38.2893	19.3696		18.9043	4.21421	0.0538761
0.5DL	38.0235	19.384		18.6385	3.94841	0.0647755
1DL	36.9759	19.8182	19.8753	17.1005	2.4104	0.188103	0.207843	0.0341521	0.0197177
1DL	36.9755	19.8427		17.1002	2.41007	0.188147
1DL	36.5813	19.9651		16.7059	2.01579	0.247278
2DL	35.8294	20.0572	20.0349	15.7946	1.10444	0.465084	0.518078	0.047093	0.0271892
2DL	35.5741	20.0491		15.5392	0.849092	0.555134
2DL	35.63	19.9983		15.5952	0.905046	0.534016
3DL	36.7266	19.1301	19.1491	17.5775	2.88736	0.135151	0.196882	0.0813103	0.0469445
3DL	36.4258	19.1336		17.2767	2.58655	0.166484
3DL	35.63	19.1836		16.4809	1.7908	0.289012
5DL	38.0813	19.8163	19.8346	18.2467	3.55654	0.0849913	0.0841648	0.00141361	0.000816151
5DL	38.0816	19.8386		18.247	3.55689	0.0849706
5DL	38.1236	19.849		18.289	3.59889	0.0825326
RecDL	36.1849	19.5656	19.5583	16.6266	1.93647	0.261255	0.225063	0.0320816	0.0185223
RecDL	36.5695	19.5746		17.0112	2.32105	0.200122
RecDL	36.4741	19.5348		16.9157	2.22558	0.213812

## Sheet: drought stem
the CT values used to construct relative expression profiles of PtrINV genes in P. trifoliata stems under drought stress ‎
	A/NINV1 CT	Actin CT	Actin CT mean	∆CT	∆∆CT	2¯∆∆CT	2¯∆∆Ct mean	STDEV	SE			GeneID	A/NINV1	A/NINV2	A/NINV3	A/NINV4	A/NINV5	A/NINV6	A/NINV7	VINV1	VINV2	CWINV1	CWINV2	CWINV3	CWINV4	CWINV5
0DS	25.5171	18.6693	18.6962	6.84381	0	1	1	0	0			0DS	1	1	1	1	1	1	1	1	1	1	1	1	1	1
0DS	25.5274	18.7496			0	1						0.5DS	0.695049	0.77545	0.68838	0.874092	0.633791	1.07653	1.52785	1.80345	1.13413	0.715753	1.76651	0.161487	2.90948	1.6236
0DS	25.5755	18.6696			0	1						1DS	0.964726	0.904445	0.971147	0.825394	0.319625	2.47245	2.53275	1.00054	0.800924	1.43324	1.08334	0.616258	1.0614	1.02266
0.5DS	26.0834	18.7772	18.7587	7.32475	0.480939	0.716511	0.695049	0.0348763	0.0201358			2DS	0.731725	0.738333	1.2786	0.605571	0.764012	1.67842	6.02936	2.71038	0.554702	2.49477	1.52839	3.18695	1.18962	0.953017
0.5DS	26.0889	18.7236		7.33016	0.48635	0.713829						3DS	0.755592	1.23769	1.81781	0.850856	1.26393	2.08426	18.5345	5.82828	1.27667	1.55675	3.87596	1.69583	1.11974	0.582548
0.5DS	26.2134	18.7753		7.45467	0.610858	0.654807						5DS	0.783543	2.11292	2.95216	0.973548	0.983895	2.67505	37.6571	9.1366	0.906934	2.7638	1.67411	2.60058	1.19288	1.50157
1DS	25.5191	18.68	18.6737	6.8454	0.00158882	0.998899	0.964726	0.0296022	0.0170908			RecDS	0.885953	2.25882	1.557	0.930022	1.73106	3.62656	2.67345	1.85483	1.14755	34.8105	1.86197	0.621956	0.735632	1.12781
1DS	25.5941	18.6607		6.9204	0.0765858	0.948299					Log2	GeneID	A/NINV1	A/NINV2	A/NINV3	A/NINV4	A/NINV5	A/NINV6	A/NINV7	VINV1	VINV2	CWINV1	CWINV2	CWINV3	CWINV4	CWINV5
1DS	25.5961	18.6804		6.9224	0.0785942	0.94698						0DS	0	0	0	0	0	0	0	0	0	0	0	0	0	0
2DS	25.3122	18.0511	18.0336	7.2786	0.434788	0.739802	0.731725	0.00786438	0.0045405			0.5DS	-0.524813	-0.366895	-0.538722	-0.194144	-0.657921	0.106383	0.611502	0.850763	0.18158	-0.482466	0.8209	-2.63051	1.54076	0.699196
2DS	25.329	18.0087		7.29532	0.451506	0.731279						1DS	-0.0518086	-0.144895	-0.0422383	-0.276846	-1.64555	1.30594	1.3407	0.00078089	-0.320262	0.519277	0.11548	-0.698394	0.0859628	0.0323268
2DS	25.3432	18.0411		7.30956	0.465754	0.724092						2DS	-0.450627	-0.437656	0.354561	-0.723632	-0.388333	0.747105	2.592	1.4385	-0.850216	1.31891	0.612012	1.67218	0.250499	-0.0694263
3DS	26.5702	19.4599	19.4423	7.12792	0.28411	0.821248	0.755592	0.0572237	0.0330381			3DS	-0.404321	0.307646	0.862204	-0.233013	0.337912	1.05953	4.21214	2.54307	0.352386	0.638538	1.95455	0.761992	0.16316	-0.779552
3DS	26.7417	19.4239		7.29941	0.455601	0.729206						5DS	-0.351915	1.07924	1.56177	-0.0386765	-0.023424	1.41957	5.23485	3.19166	-0.14093	1.46665	0.743394	1.37883	0.254447	0.586476
3DS	26.7674	19.4431		7.32513	0.48132	0.716322						RecDS	-0.174698	1.17557	0.638772	-0.104664	0.791654	1.8586	1.4187	0.891283	0.198557	5.12145	0.896831	-0.685115	-0.442943	0.173527
5DS	25.8779	18.646	18.7138	7.16411	0.320297	0.800905	0.783543	0.0232019	0.0133956
5DS	25.9589	18.7346		7.24508	0.401269	0.757192
5DS	25.8931	18.7609		7.17927	0.335456	0.792533
RecDS	26.3136	19.2177	19.2604	7.05329	0.209478	0.86485	0.885953	0.0432884	0.0249926
RecDS	26.3264	19.2397		7.066	0.22219	0.857263
RecDS	26.2	19.3237		6.93962	0.0958112	0.935746
	A/NINV2	ACTIN
0DS	24.1914	18.6693	18.6962	5.52435	0	1	1	0	0
0DS	24.2444	18.7496			0	1
0DS	24.2257	18.6696			0	1
0.5DS	24.6225	18.7772	18.7587	5.86384	0.339491	0.79032	0.77545	0.0168693	0.00973949
0.5DS	24.6845	18.7236		5.92576	0.401409	0.757118
0.5DS	24.6435	18.7753		5.88482	0.36047	0.778911
1DS	24.3112	18.68	18.6737	5.6375	0.113145	0.92457	0.904445	0.0174977	0.0101023
1DS	24.3616	18.6607		5.68789	0.163541	0.892831
1DS	24.3566	18.6804		5.68289	0.158534	0.895935
2DS	23.9706	18.0511	18.0336	5.93693	0.412579	0.751279	0.738333	0.0225297	0.0130075
2DS	23.9703	18.0087		5.9367	0.412344	0.751402
2DS	24.0474	18.0411		6.01376	0.489407	0.712318
3DS	24.6492	19.4599	19.4423	5.20694	-0.317413	1.24609	1.23769	0.0201482	0.0116325
3DS	24.6421	19.4239		5.19981	-0.324545	1.25227
3DS	24.686	19.4431		5.24376	-0.280596	1.2147
5DS	23.1005	18.646	18.7138	4.38673	-1.13762	2.20018	2.11292	0.0777942	0.0449145
5DS	23.1762	18.7346		4.4624	-1.06195	2.08775
5DS	23.202	18.7609		4.48815	-1.0362	2.05082
RecDS	23.6123	19.2177	19.2604	4.35198	-1.17237	2.25381	2.25882	0.0993512	0.0573604
RecDS	23.5456	19.2397		4.28521	-1.23914	2.36058
RecDS	23.6723	19.3237		4.41194	-1.11241	2.16207
	A/NINV3	ACTIN
0DS	23.7662	18.6693	18.6962	5.10417	0	1	1	0	0
0DS	23.846	18.7496			0	1
0DS	23.7888	18.6696			0	1
0.5DS	24.3276	18.7772	18.7587	5.56894	0.464767	0.724588	0.68838	0.0762477	0.0440217
0.5DS	24.598	18.7236		5.83927	0.735104	0.600775
0.5DS	24.2977	18.7753		5.539	0.434835	0.739778
1DS	23.8	18.68	18.6737	5.12626	0.0220922	0.984804	0.971147	0.0547852	0.0316302
1DS	23.7524	18.6607		5.0787	-0.0254714	1.01781
1DS	23.9126	18.6804		5.23892	0.134754	0.910825
2DS	22.7602	18.0511	18.0336	4.7266	-0.377571	1.29915	1.2786	0.0181423	0.0104745
2DS	22.7909	18.0087		4.75728	-0.346886	1.27181
2DS	22.7989	18.0411		4.76523	-0.338936	1.26482
3DS	23.6796	19.4599	19.4423	4.23735	-0.866821	1.82364	1.81781	0.0468521	0.02705
3DS	23.65	19.4239		4.20772	-0.89645	1.86148
3DS	23.7241	19.4431		4.28179	-0.82238	1.76832
5DS	22.2717	18.646	18.7138	3.55785	-1.54632	2.92071	2.95216	0.0877008	0.0506341
5DS	22.2897	18.7346		3.57584	-1.52833	2.88452
5DS	22.2086	18.7609		3.49477	-1.6094	3.05125
RecDS	23.7578	19.2177	19.2604	4.4974	-0.606771	1.52285	1.557	0.0296739	0.0171322
RecDS	23.7079	19.2397		4.4475	-0.656671	1.57644
RecDS	23.7122	19.3237		4.45182	-0.652345	1.57172
	A/NINV4	ACTIN
0DS	25.876	18.6693	18.6962	7.16941	0	1	1	0	0
0DS	25.8283	18.7496			0	1
0DS	25.8923	18.6696			0	1
0.5DS	26.0442	18.7772	18.7587	7.28548	0.116074	0.922695	0.874092	0.0426086	0.0246001
0.5DS	26.1742	18.7236		7.41551	0.246098	0.843174
0.5DS	26.1517	18.7753		7.39304	0.223633	0.856406
1DS	26.1034	18.68	18.6737	7.42969	0.260277	0.834928	0.825394	0.0215406	0.0124365
1DS	26.1637	18.6607		7.49002	0.32061	0.800731
1DS	26.0938	18.6804		7.42005	0.250643	0.840522
2DS	25.8562	18.0511	18.0336	7.82254	0.653126	0.635901	0.605571	0.027936	0.0161289
2DS	25.9867	18.0087		7.95307	0.783656	0.580893
2DS	25.9402	18.0411		7.90657	0.737158	0.59992
3DS	26.797	19.4599	19.4423	7.35474	0.18533	0.879448	0.850856	0.0597552	0.0344997
3DS	26.7783	19.4239		7.336	0.166594	0.890943
3DS	26.9661	19.4431		7.52384	0.354434	0.782177
5DS	25.8712	18.646	18.7138	7.15736	-0.0120494	1.00839	0.973548	0.0301717	0.0174196
5DS	25.948	18.7346		7.23415	0.0647424	0.956116
5DS	25.9479	18.7609		7.23412	0.0647062	0.95614
RecDS	26.522	19.2177	19.2604	7.26162	0.0922139	0.938082	0.930022	0.0258314	0.0149138
RecDS	26.5025	19.2397		7.2421	0.0726922	0.950862
RecDS	26.58	19.3237		7.31962	0.150207	0.901121
	A/NINV5	ACTIN
0DS	34.2366	18.6693	18.6962	16.0797	0	1	1	0	0
0DS	34.8619	18.7496			0	1
0DS	35.2291	18.6696			0	1
0.5DS	35.9365	18.7772	18.7587	17.1778	1.09804	0.46715	0.633791	0.175412	0.101274
0.5DS	35.1303	18.7236		16.3716	0.291904	0.816823
0.5DS	35.5341	18.7753		16.7754	0.695724	0.617399
1DS	36.341	18.68	18.6737	17.6673	1.58755	0.332736	0.319625	0.03273	0.0188967
1DS	36.5778	18.6607		17.9041	1.82433	0.282372
1DS	36.2939	18.6804		17.6202	1.5405	0.343767
2DS	34.0835	18.0511	18.0336	16.0498	-0.0298824	1.02093	0.764012	0.240008	0.138569
2DS	34.5762	18.0087		16.5426	0.462858	0.725547
2DS	34.9876	18.0411		16.9539	0.874193	0.545559
3DS	35.1575	19.4599	19.4423	15.7152	-0.364483	1.28742	1.26393	0.241984	0.139709
3DS	35.5062	19.4239		16.0639	-0.0158577	1.01105
3DS	34.9435	19.4431		15.5012	-0.57851	1.49331
5DS	34.9256	18.646	18.7138	16.2118	0.132077	0.912517	0.983895	0.396909	0.229156
5DS	35.4658	18.7346		16.752	0.672272	0.627518
5DS	34.2962	18.7609		15.5823	-0.497382	1.41165
RecDS	34.8704	19.2177	19.2604	15.61	-0.469707	1.38483	1.73106	0.392184	0.226428
RecDS	34.2311	19.2397		14.9707	-1.109	2.15696
RecDS	34.6164	19.3237		15.356	-0.723674	1.65138
	A/NINV6	ACTIN
0DS	26.5417	18.9547	18.8825	7.48309	0	1	1	0	0
0DS	26.2301	18.8413			0	1
0DS	26.3249	18.8515			0	1
0.5DS	27.1768	19.8258	19.7364	7.44043	-0.0426572	1.03001	1.07653	0.0500876	0.0289181
0.5DS	27.1218	19.7545		7.38545	-0.0976384	1.07002
0.5DS	27.0437	19.6288		7.30734	-0.175746	1.12955
1DS	25.3887	19.1424	19.1523	6.23639	-1.2467	2.37298	2.47245	0.0889013	0.0513272
1DS	25.3133	19.1438		6.16104	-1.32205	2.50021
1DS	25.2882	19.1706		6.1359	-1.34719	2.54416
2DS	25.7507	19.1301	19.0786	6.67213	-0.810954	1.75437	1.67842	0.0669352	0.038645
2DS	25.8585	19.0786		6.77996	-0.703129	1.62803
2DS	25.8367	19.0269		6.75812	-0.724967	1.65286
3DS	26.5109	20.2549	20.2202	6.29073	-1.19236	2.28526	2.08426	0.174095	0.100514
3DS	26.7132	20.1955		6.49301	-0.990081	1.9863
3DS	26.7169	20.21		6.49671	-0.986381	1.98121
5DS	25.1755	19.0813	19.0792	6.09635	-1.38674	2.61487	2.67505	0.114301	0.0659919
5DS	25.0733	19.0859		5.99413	-1.48896	2.80687
5DS	25.1819	19.0703		6.10269	-1.3804	2.6034
RecDS	25.341	19.6487	19.6623	5.67877	-1.80432	3.49265	3.62656	0.18199	0.105072
RecDS	25.3162	19.6759		5.65395	-1.82914	3.55326
RecDS	25.2066	19.6623		5.54432	-1.93876	3.83377
	A/NINV7	ACTIN
0DS	23.9379	18.9547	18.8825	5.07689	0	1	1	0	0
0DS	23.9389	18.8413			0	1
0DS	24.0014	18.8515			0	1
0.5DS	24.2786	19.8258	19.7364	4.54221	-0.534678	1.44862	1.52785	0.0686705	0.0396469
0.5DS	24.1623	19.7545		4.42593	-0.650959	1.57021
0.5DS	24.1674	19.6288		4.43099	-0.645901	1.56472
1DS	22.9794	19.1424	19.1523	3.82707	-1.24982	2.37811	2.53275	0.151399	0.0874102
1DS	22.8847	19.1438		3.73238	-1.34451	2.53943
1DS	22.8066	19.1706		3.65428	-1.4226	2.68069
2DS	21.5597	19.1301	19.0786	2.48116	-2.59572	6.04491	6.02936	0.0672494	0.0388265
2DS	21.5496	19.0786		2.47104	-2.60584	6.08747
2DS	21.5812	19.0269		2.50262	-2.57427	5.95569
3DS	21.0723	20.2549	20.2202	0.852107	-4.22478	18.6976	18.5345	0.882267	0.509377
3DS	21.161	20.1955		0.940849	-4.13604	17.5821
3DS	21.0247	20.21		0.804571	-4.27232	19.3239
5DS	18.9975	19.0813	19.0792	-0.0816472	-5.15853	35.7169	37.6571	1.6837	0.972085
5DS	18.8885	19.0859		-0.190635	-5.26752	38.5196
5DS	18.8805	19.0703		-0.198669	-5.27556	38.7347
RecDS	23.3073	19.6487	19.6623	3.64503	-1.43186	2.69794	2.67345	0.078331	0.0452244
RecDS	23.3685	19.6759		3.70628	-1.37061	2.5858
RecDS	23.2868	19.6623		3.6245	-1.45239	2.73661
	VINV1	ACTIN
0DS	24.9492	18.9547	18.8825	6.06761	0	1	1	0	0
0DS	24.9502	18.8413			0	1
0DS	24.9509	18.8515			0	1
0.5DS	25.0033	19.8258	19.7364	5.26697	-0.800633	1.74187	1.80345	0.0875322	0.0505368
0.5DS	24.9844	19.7545		5.24807	-0.819541	1.76484
0.5DS	24.8752	19.6288		5.13884	-0.928771	1.90365
1DS	25.2728	19.1424	19.1523	6.12055	0.0529416	0.963969	1.00054	0.0400106	0.0231001
1DS	25.1588	19.1438		6.00649	-0.0611197	1.04328
1DS	25.228	19.1706		6.07574	0.00813039	0.99438
2DS	23.6524	19.1301	19.0786	4.57386	-1.49375	2.8162	2.71038	0.0962057	0.0555444
2DS	23.7203	19.0786		4.64174	-1.42587	2.68676
2DS	23.7521	19.0269		4.67354	-1.39407	2.62818
3DS	23.7813	20.2549	20.2202	3.56119	-2.50642	5.68209	5.82828	0.158833	0.0917022
3DS	23.7503	20.1955		3.5302	-2.53741	5.80546
3DS	23.7034	20.21		3.4833	-2.58431	5.99728
5DS	21.8448	19.0813	19.0792	2.76567	-3.30194	9.8624	9.1366	0.733313	0.423378
5DS	21.9528	19.0859		2.87362	-3.19399	9.1514
5DS	22.0771	19.0703		2.99791	-3.0697	8.396
RecDS	24.8892	19.6487	19.6623	5.22693	-0.840673	1.79089	1.85483	0.0553924	0.0319808
RecDS	24.8128	19.6759		5.15056	-0.917049	1.88825
RecDS	24.8151	19.6623		5.15278	-0.914825	1.88534
	VINV2	ACTIN
0DS	34.7579	18.9547	18.8825	15.828	0	1	1	0	0
0DS	34.7771	18.8413			0	1
0DS	34.5964	18.8515			0	1
0.5DS	35.2235	19.8258	19.7364	15.4871	-0.340906	1.26655	1.13413	0.142454	0.0822457
0.5DS	35.5885	19.7545		15.8521	0.0241343	0.983411
0.5DS	35.3597	19.6288		15.6233	-0.20466	1.15241
1DS	35.248	19.1424	19.1523	16.0957	0.267699	0.830643	0.800924	0.0266704	0.0153981
1DS	35.3404	19.1438		16.1882	0.360171	0.779072
1DS	35.3148	19.1706		16.1625	0.334502	0.793058
2DS	35.6098	19.1301	19.0786	16.5312	0.703258	0.614184	0.554702	0.0680524	0.0392901
2DS	35.964	19.0786		16.8854	1.05742	0.480491
2DS	35.7189	19.0269		16.6404	0.812408	0.569431
3DS	35.5517	20.2549	20.2202	15.3315	-0.496471	1.41076	1.27667	0.120749	0.0697144
3DS	35.7346	20.1955		15.5145	-0.313506	1.24272
3DS	35.8136	20.21		15.5935	-0.234535	1.17653
5DS	35.1623	19.0813	19.0792	16.0831	0.255121	0.837917	0.906934	0.0598219	0.0345382
5DS	34.9904	19.0859		15.9113	0.0832806	0.943909
5DS	34.998	19.0703		15.9188	0.0908375	0.938978
RecDS	35.3208	19.6487	19.6623	15.6586	-0.169429	1.12461	1.14755	0.20549	0.11864
RecDS	35.5575	19.6759		15.8952	0.0671972	0.954491
RecDS	35.0429	19.6623		15.3806	-0.447364	1.36355
	CWINV1	ACTIN
0DS	26.978	18.9547	18.8825	8.12402	0	1	1	0	0
0DS	26.9722	18.8413			0	1
0DS	27.0693	18.8515			0	1
0.5DS	28.3232	19.8258	19.7364	8.58679	0.462766	0.725594	0.715753	0.0473759	0.0273525
0.5DS	28.4506	19.7545		8.71427	0.590246	0.66423
0.5DS	28.2612	19.6288		8.52482	0.400804	0.757436
1DS	26.7099	19.1424	19.1523	7.55757	-0.566445	1.48087	1.43324	0.0459411	0.0265241
1DS	26.8021	19.1438		7.64977	-0.474253	1.3892
1DS	26.7607	19.1706		7.60837	-0.515654	1.42964
2DS	25.7342	19.1301	19.0786	6.65562	-1.4684	2.76714	2.49477	0.237049	0.13686
2DS	25.9503	19.0786		6.87178	-1.25224	2.38211
2DS	25.9791	19.0269		6.90056	-1.22346	2.33506
3DS	27.7323	20.2549	20.2202	7.51211	-0.611911	1.52828	1.55675	0.0686429	0.039631
3DS	27.7526	20.1955		7.53241	-0.591605	1.50692
3DS	27.6348	20.21		7.41469	-0.709332	1.63505
5DS	25.7436	19.0813	19.0792	6.66441	-1.45961	2.75035	2.7638	0.0163337	0.00943027
5DS	25.739	19.0859		6.65983	-1.46419	2.75909
5DS	25.7271	19.0703		6.64791	-1.47611	2.78198
RecDS	22.6602	19.6487	19.6623	2.99793	-5.12609	34.9225	34.8105	1.51302	0.873545
RecDS	22.6058	19.6759		2.94353	-5.18048	36.2645
RecDS	22.7312	19.6623		3.06897	-5.05505	33.2446
	CWINV2	ACTIN
0DS	36.3965	18.8629	18.885	17.3761	0	1	1	0	0
0DS	36.1257	18.8189			0	1
0DS	36.2611	18.9733			0	1
0.5DS	35.9931	19.8258	19.7364	16.2567	-1.11937	2.17252	1.76651	0.392295	0.226492
0.5DS	36.6378	19.7545		16.9014	-0.474607	1.38954
0.5DS	36.3154	19.6288		16.5791	-0.796987	1.73747
1DS	37.5409	20.108	20.1312	17.4097	0.0336259	0.976962	1.08334	0.10822	0.0624809
1DS	37.2523	20.1334		17.1211	-0.254971	1.19331
1DS	37.3966	20.1523		17.2654	-0.110673	1.07973
2DS	35.3816	18.921	18.9016	16.48	-0.896092	1.86102	1.52839	0.28807	0.166317
2DS	35.8301	18.8856		16.9285	-0.447598	1.36377
2DS	35.8337	18.8983		16.932	-0.444012	1.36038
3DS	35.7999	20.2549	20.2202	15.5797	-1.79633	3.47336	3.87596	0.410015	0.236722
3DS	35.4942	20.1955		15.2741	-2.10199	4.29301
3DS	35.647	20.21		15.4269	-1.94916	3.8615
5DS	35.4397	18.7868	18.7562	16.6835	-0.692511	1.61609	1.67411	0.093291	0.0538616
5DS	35.4322	18.7287		16.676	-0.700007	1.62451
5DS	35.2989	18.7531		16.5428	-0.833274	1.78172
RecDS	37.1693	20.0805	20.0644	17.1049	-0.271144	1.20676	1.86197	0.751585	0.433928
RecDS	36.6777	20.0387		16.6133	-0.762748	1.69672
RecDS	36.0169	20.0741		15.9525	-1.42354	2.68243
	CWINV3	ACTIN
0DS	33.6418	18.9547	18.8825	14.6836	0	1	1	0	0
0DS	34.0835	18.8413			0	1
0DS	32.973	18.8515			0	1
0.5DS	37.5446	19.8258	19.7364	17.8083	3.12466	0.114653	0.161487	0.0495641	0.0286159
0.5DS	36.6484	19.7545		16.912	2.22843	0.213391
0.5DS	37.0965	19.6288		17.3601	2.67654	0.156416
1DS	34.8403	19.1424	19.1523	15.688	1.00439	0.49848	0.616258	0.210468	0.121514
1DS	34.862	19.1438		15.7097	1.02607	0.491047
1DS	34.0547	19.1706		14.9025	0.218856	0.859247
2DS	32.259	19.1301	19.0786	13.1805	-1.50311	2.83454	3.18695	0.734399	0.424006
2DS	32.3318	19.0786		13.2532	-1.43038	2.69518
2DS	31.751	19.0269		12.6724	-2.01119	4.03114
3DS	33.2639	20.2549	20.2202	13.0438	-1.63984	3.11632	1.69583	1.28867	0.744011
3DS	35.6365	20.1955		15.4163	0.732732	0.601763
3DS	34.4502	20.21		14.2301	-0.453555	1.36941
5DS	32.3133	19.0813	19.0792	13.2341	-1.44951	2.73115	2.60058	1.13359	0.654479
5DS	33.2698	19.0859		14.1906	-0.492987	1.40736
5DS	31.8897	19.0703		12.8105	-1.87312	3.66323
RecDS	35.2402	19.6487	19.6623	15.5779	0.894334	0.537995	0.621956	0.217055	0.125317
RecDS	34.5494	19.6759		14.8871	0.203485	0.86845
RecDS	35.468	19.6623		15.8057	1.12211	0.459423
	CWINV4	ACTIN
0DS	26.2272	18.9547	18.8825	7.36856	0	1	1	0	0
0DS	26.279	18.8413			0	1
0DS	26.247	18.8515			0	1
0.5DS	25.5855	19.8258	19.7364	5.84916	-1.5194	2.86673	2.90948	0.0373669	0.0215738
0.5DS	25.5511	19.7545		5.81477	-1.5538	2.93589
0.5DS	25.5561	19.6288		5.81972	-1.54885	2.92583
1DS	26.3662	19.1424	19.1523	7.21387	-0.154692	1.11318	1.0614	0.0691339	0.0399145
1DS	26.5457	19.1438		7.39346	0.0248979	0.98289
1DS	26.399	19.1706		7.24674	-0.121829	1.08811
2DS	26.1487	19.1301	19.0786	7.07011	-0.298454	1.22983	1.18962	0.0352211	0.0203349
2DS	26.2147	19.0786		7.13614	-0.232426	1.17481
2DS	26.2278	19.0269		7.1492	-0.219364	1.16422
3DS	27.3898	20.2549	20.2202	7.16964	-0.198929	1.14785	1.11974	0.0351879	0.0203158
3DS	27.411	20.1955		7.19085	-0.177716	1.13109
3DS	27.4773	20.21		7.25717	-0.111397	1.08027
5DS	26.1763	19.0813	19.0792	7.09712	-0.27144	1.20701	1.19288	0.0209473	0.0120939
5DS	26.1813	19.0859		7.10215	-0.26641	1.20281
5DS	26.2227	19.0703		7.14352	-0.225044	1.16881
RecDS	27.516	19.6487	19.6623	7.85377	0.485207	0.714395	0.735632	0.0798777	0.0461174
RecDS	27.6118	19.6759		7.94952	0.580957	0.66852
RecDS	27.3101	19.6623		7.64788	0.279314	0.823983
	CWINV5	ACTIN
0DS	34.3925	18.9547	18.8825	15.276	0	1	1	0	0
0DS	33.8033	18.8413			0	1
0DS	34.2798	18.8515			0	1
0.5DS	34.386	19.8258	19.7364	14.6497	-0.626375	1.54368	1.6236	0.133436	0.0770395
0.5DS	34.1824	19.7545		14.4461	-0.829965	1.77764
0.5DS	34.3806	19.6288		14.6443	-0.63178	1.54948
1DS	34.3663	19.1424	19.1523	15.214	-0.0620473	1.04395	1.02266	0.111439	0.0643394
1DS	34.5769	19.1438		15.4246	0.148619	0.902113
1DS	34.2623	19.1706		15.1101	-0.165971	1.12192
2DS	34.4558	19.1301	19.0786	15.3773	0.101253	0.932223	0.953017	0.0192849	0.0111342
2DS	34.3981	19.0786		15.3195	0.0434755	0.970315
2DS	34.4187	19.0269		15.3402	0.0641435	0.956513
3DS	36.1468	20.2549	20.2202	15.9266	0.65059	0.63702	0.582548	0.145969	0.0842752
3DS	36.0243	20.1955		15.8042	0.528142	0.693447
3DS	36.7575	20.21		16.5373	1.26127	0.417176
5DS	33.6205	19.0813	19.0792	14.5413	-0.734686	1.66404	1.50157	0.140704	0.0812354
5DS	33.8474	19.0859		14.7682	-0.507803	1.42188
5DS	33.8505	19.0703		14.7714	-0.504675	1.4188
RecDS	34.0686	19.6487	19.6623	14.4063	-0.869731	1.82732	1.12781	0.624955	0.360818
RecDS	35.0405	19.6759		15.3782	0.102174	0.931628
RecDS	35.6176	19.6623		15.9553	0.679258	0.624486

## Sheet: drought root
the CT values used to construct relative expression profiles of PtrINV genes in P. trifoliata roots under drought stress ‎
	A/NINV1 CT	Actin CT	Actin CT mean	∆CT	∆∆CT	2¯∆∆CT	2¯∆∆Ct mean	STDEV	SE			GeneID	A/NINV1	A/NINV2	A/NINV3	A/NINV4	A/NINV5	A/NINV6	A/NINV7	VINV1	VINV2	CWINV1	CWINV2	CWINV3	CWINV4	CWINV5
0DR	27.4973	20.7666	20.8259	6.68747	0	1	1	0	0			0DR	1	1	1	1	1	1	1	1	1	1	1	1	1	1
0DR	27.5314	20.853			0	1						0.5DR	1.0287	1.29209	1.67753	0.914581	0.625516	1.28458	4.02455	1.14486	4.91309	3.30438	4.01927	1.59	1.64064	2.61362
0DR	27.5115	20.8582			0	1						1DR	0.690295	0.542752	1.15209	0.471064	0.894695	0.498815	4.64238	0.519707	2.02674	1.80224	1.15772	5.53554	0.800177	1.4053
0.5DR	26.5104	19.9226	19.8598	6.65059	-0.0368786	1.02589	1.0287	0.0769893	0.0444498			2DR	1.25048	1.43379	8.06452	0.569269	1.44025	1.68524	19.5311	2.35662	0.970753	3.07047	6.1238	6.82197	0.600193	0.808104
0.5DR	26.6165	19.8581		6.7567	0.0692272	0.953148						3DR	0.543755	0.890092	2.58461	0.338791	2.78662	1.01146	28.8033	5.75612	3.42846	4.29316	12.7811	2.92963	0.999229	0.24003
0.5DR	26.4005	19.7986		6.54075	-0.146721	1.10705						5DR	0.77829	1.80209	3.66903	0.45492	1.38524	1.85791	60.1962	17.4038	14.1362	12.4218	180.029	5.28045	1.66566	1.17269
1DR	27.1773	19.8356	19.8557	7.3216	0.634123	0.644332	0.690295	0.0398313	0.0229966			RecDR	0.748881	1.11607	1.99256	0.302881	3.14151	2.32135	2.8225	3.22913	9.51748	37.8604	0.654336	0.947667	0.67666	0.776284
1DR	27.0336	19.8764		7.17791	0.490435	0.711811					Log2	GeneID	A/NINV1	A/NINV2	A/NINV3	A/NINV4	A/NINV5	A/NINV6	A/NINV7	VINV1	VINV2	CWINV1	CWINV2	CWINV3	CWINV4	CWINV5
1DR	27.0277	19.8552		7.17198	0.484509	0.714741						0DR	0	0	0	0	0	0	0	0	0	0	0	0	0	0
2DR	26.9615	20.6463	20.6565	6.305	-0.38247	1.30357	1.25048	0.0687622	0.0396999			0.5DR	0.0408179	0.369707	0.746336	-0.128817	-0.676882	0.361293	2.00883	0.195176	2.29663	1.72438	2.00693	0.669025	0.714259	1.38605
2DR	27.114	20.651		6.45751	-0.229966	1.17281						1DR	-0.534716	-0.881634	0.204255	-1.086	-0.160532	-1.00342	2.21486	-0.944231	1.01916	0.849787	0.211291	2.46872	-0.321609	0.490881
2DR	26.9934	20.6721		6.3369	-0.350578	1.27507						2DR	0.322486	0.519837	3.01159	-0.812819	0.526315	0.752956	4.2877	1.23672	-0.0428231	1.61846	2.61443	2.77019	-0.736502	-0.307387
3DR	28.0756	20.3872	20.3516	7.72405	1.03658	0.487482	0.543755	0.0543023	0.0313515			3DR	-0.87897	-0.167973	1.36995	-1.56153	1.47852	0.0164377	4.84816	2.5251	1.77756	2.10204	3.67594	1.55072	-0.00111322	-2.05872
3DR	27.907	20.3169		7.55538	0.86791	0.54794						5DR	-0.361621	0.849674	1.8754	-1.13632	0.470137	0.893682	5.9116	4.12133	3.82132	3.6348	7.49209	2.40066	0.736096	0.229824
3DR	27.786	20.3506		7.43447	0.746992	0.595845						RecDR	-0.417191	0.158426	0.994621	-1.72318	1.65146	1.21496	1.49697	1.69114	3.25058	5.24262	-0.611896	-0.0775474	-0.563497	-0.365344
5DR	26.978	19.8601	19.8476	7.13047	0.443001	0.735603	0.77829	0.0428169	0.0247203
5DR	26.8971	19.8716		7.04957	0.362099	0.778032
5DR	26.8192	19.811		6.97161	0.284133	0.821235
RecDR	27.3693	20.1972	20.1858	7.18345	0.495974	0.709083	0.748881	0.0415242	0.023974
RecDR	27.2099	20.1812		7.02401	0.336538	0.791939
RecDR	27.2968	20.1791		7.11096	0.423485	0.745621
	A/NINV2	ACTIN
0DR	25.9076	20.7666	20.8259	4.97955	0	1	1	0	0
0DR	25.7122	20.853			0	1
0DR	25.7967	20.8582			0	1
0.5DR	24.4946	19.9226	19.8598	4.63486	-0.344697	1.26988	1.29209	0.0356746	0.0205967
0.5DR	24.4909	19.8581		4.63116	-0.348398	1.27315
0.5DR	24.4244	19.7986		4.56462	-0.414937	1.33324
1DR	25.7526	19.8356	19.8557	5.89692	0.917363	0.529476	0.542752	0.0329703	0.0190354
1DR	25.7829	19.8764		5.92716	0.947611	0.51849
1DR	25.6204	19.8552		5.7647	0.785151	0.580291
2DR	25.1495	20.6463	20.6565	4.49308	-0.486474	1.40102	1.43379	0.0529925	0.0305953
2DR	25.0559	20.651		4.39947	-0.580079	1.49493
2DR	25.145	20.6721		4.48854	-0.491015	1.40543
3DR	25.5043	20.3872	20.3516	5.1527	0.173148	0.886905	0.890092	0.00314108	0.0018135
3DR	25.4941	20.3169		5.14252	0.162968	0.893185
3DR	25.499	20.3506		5.14737	0.167821	0.890186
5DR	23.9891	19.8601	19.8476	4.14156	-0.83799	1.78756	1.80209	0.0212109	0.0122461
5DR	23.9853	19.8716		4.13775	-0.841803	1.79229
5DR	23.9581	19.811		4.11052	-0.869029	1.82643
RecDR	25.0821	20.1972	20.1858	4.89627	-0.083278	1.05942	1.11607	0.0515781	0.0297786
RecDR	24.991	20.1812		4.80519	-0.17436	1.12846
RecDR	24.9509	20.1791		4.76503	-0.214523	1.16032
	A/NINV3	ACTIN
0DR	25.8833	20.7666	20.8259	4.99721	0	1	1	0	0
0DR	25.8651	20.853			0	1
0DR	25.721	20.8582			0	1
0.5DR	24.1259	19.9226	19.8598	4.26614	-0.731071	1.65987	1.67753	0.10307	0.0595074
0.5DR	24.0184	19.8581		4.15863	-0.838577	1.78828
0.5DR	24.193	19.7986		4.33325	-0.663961	1.58443
1DR	24.6473	19.8356	19.8557	4.7916	-0.205604	1.15317	1.15209	0.00945237	0.00545733
1DR	24.6612	19.8764		4.80546	-0.191747	1.14215
1DR	24.6376	19.8552		4.78189	-0.215316	1.16096
2DR	22.6329	20.6463	20.6565	1.97641	-3.0208	8.11617	8.06452	0.141955	0.0819578
2DR	22.6711	20.651		2.01463	-2.98258	7.90398
2DR	22.6227	20.6721		1.96627	-3.03094	8.17343
3DR	23.9526	20.3872	20.3516	3.60105	-1.39616	2.632	2.58461	0.0416943	0.0240722
3DR	23.9963	20.3169		3.64469	-1.35252	2.55357
3DR	23.988	20.3506		3.63642	-1.36079	2.56825
5DR	22.947	19.8601	19.8476	3.09944	-1.89777	3.72637	3.66903	0.0510974	0.0295011
5DR	22.9855	19.8716		3.13791	-1.8593	3.62832
5DR	22.9759	19.811		3.12836	-1.86885	3.65241
RecDR	24.1799	20.1972	20.1858	3.99411	-1.0031	2.00431	1.99256	0.0125341	0.00723656
RecDR	24.198	20.1812		4.01217	-0.985036	1.97936
RecDR	24.1874	20.1791		4.00154	-0.995668	1.994
	A/NINV4	ACTIN
0DR	25.2474	20.7666	20.8259	4.36691	0	1	1	0	0
0DR	25.1369	20.853			0	1
0DR	25.1943	20.8582			0	1
0.5DR	24.3563	19.9226	19.8598	4.49656	0.129651	0.914053	0.914581	0.0788372	0.0455167
0.5DR	24.4851	19.8581		4.62532	0.258408	0.83601
0.5DR	24.2358	19.7986		4.37606	0.00914447	0.993682
1DR	25.2399	19.8356	19.8557	5.38421	1.0173	0.494041	0.471064	0.0419938	0.0242451
1DR	25.2326	19.8764		5.37688	1.00997	0.496556
1DR	25.4653	19.8552		5.60956	1.24265	0.422596
2DR	25.7553	20.6463	20.6565	5.09885	0.731941	0.602093	0.569269	0.0729022	0.0420901
2DR	26.0652	20.651		5.4087	1.04179	0.485725
2DR	25.7131	20.6721		5.0566	0.689689	0.619987
3DR	26.4101	20.3872	20.3516	6.05856	1.69165	0.309573	0.338791	0.0286671	0.016551
3DR	26.2752	20.3169		5.92361	1.5567	0.339928
3DR	26.1651	20.3506		5.81356	1.44665	0.366873
5DR	25.3711	19.8601	19.8476	5.52358	1.15667	0.448547	0.45492	0.00568173	0.00328035
5DR	25.3365	19.8716		5.48891	1.122	0.459457
5DR	25.345	19.811		5.49742	1.13051	0.456755
RecDR	26.3859	20.1972	20.1858	6.20001	1.8331	0.280661	0.302881	0.0315615	0.018222
RecDR	26.3437	20.1812		6.1579	1.79099	0.288975
RecDR	26.1134	20.1791		5.92752	1.56061	0.339008
	A/NINV5	ACTIN
0DR	36.8382	20.7666	20.8259	15.6649	0	1	1	0	0
0DR	36.3387	20.853			0	1
0DR	36.2955	20.8582			0	1
0.5DR	36.3961	19.9226	19.8598	16.5363	0.871449	0.546598	0.625516	0.0823099	0.0475216
0.5DR	36.017	19.8581		16.1573	0.492398	0.710843
0.5DR	36.2164	19.7986		16.3566	0.691739	0.619107
1DR	35.706	19.8356	19.8557	15.8502	0.185338	0.879443	0.894695	0.202332	0.116816
1DR	36.0343	19.8764		16.1786	0.513705	0.700421
1DR	35.3776	19.8552		15.5219	-0.14303	1.10422
2DR	35.5978	20.6463	20.6565	14.9413	-0.723572	1.65127	1.44025	0.206272	0.119091
2DR	36.0121	20.651		15.3556	-0.309262	1.23907
2DR	35.8049	20.6721		15.1485	-0.516417	1.4304
3DR	34.7465	20.3872	20.3516	14.3949	-1.26996	2.41155	2.78662	0.384206	0.221822
3DR	34.5471	20.3169		14.1955	-1.46935	2.76896
3DR	34.3477	20.3506		13.9962	-1.66873	3.17935
5DR	35.0052	19.8601	19.8476	15.1576	-0.507249	1.42134	1.38524	0.0359417	0.0207509
5DR	35.0801	19.8716		15.2325	-0.432377	1.34946
5DR	35.0426	19.811		15.1951	-0.469813	1.38493
RecDR	34.4538	20.1972	20.1858	14.268	-1.39693	2.6334	3.14151	0.523241	0.302093
RecDR	33.9715	20.1812		13.7857	-1.87919	3.67867
RecDR	34.2127	20.1791		14.0268	-1.63806	3.11246
	A/NINV6	ACTIN
0DR	27.3734	20.7666	20.8259	6.43635	0	1	1	0	0
0DR	27.1739	20.853			0	1
0DR	27.2396	20.8582			0	1
0.5DR	25.95	19.9226	19.8598	6.09028	-0.346072	1.2711	1.28458	0.0334968	0.0193394
0.5DR	25.9628	19.8581		6.10302	-0.333333	1.25992
0.5DR	25.8926	19.7986		6.03285	-0.4035	1.32271
1DR	27.3842	19.8356	19.8557	7.52845	1.0921	0.469079	0.498815	0.0365351	0.0210936
1DR	27.1821	19.8764		7.32639	0.890041	0.539599
1DR	27.3278	19.8552		7.47209	1.03574	0.487767
2DR	26.3625	20.6463	20.6565	5.70606	-0.730295	1.65898	1.68524	0.0473439	0.027334
2DR	26.3644	20.651		5.70791	-0.728445	1.65685
2DR	26.2938	20.6721		5.63735	-0.799002	1.7399
3DR	26.8229	20.3872	20.3516	6.47136	0.0350068	0.976027	1.01146	0.0394609	0.0227827
3DR	26.7817	20.3169		6.43007	-0.00628153	1.00436
3DR	26.7121	20.3506		6.3605	-0.0758559	1.05399
5DR	25.5059	19.8601	19.8476	5.65839	-0.77796	1.7147	1.85791	0.13141	0.0758695
5DR	25.3035	19.8716		5.45599	-0.98036	1.97296
5DR	25.3685	19.811		5.52097	-0.915386	1.88607
RecDR	25.4184	20.1972	20.1858	5.23252	-1.20383	2.3035	2.32135	0.0323106	0.0186545
RecDR	25.3842	20.1812		5.19839	-1.23796	2.35865
RecDR	25.4194	20.1791		5.23353	-1.20282	2.3019
	A/NINV7	ACTIN
0DR	26.4004	20.7666	20.8259	5.6127	0	1	1	0	0
0DR	26.5212	20.853			0	1
0DR	26.3943	20.8582			0	1
0.5DR	23.498	19.9226	19.8598	3.63828	-1.97442	3.92969	4.02455	0.155254	0.0896359
0.5DR	23.4942	19.8581		3.63441	-1.97829	3.94025
0.5DR	23.4008	19.7986		3.54103	-2.07167	4.20372
1DR	23.2857	19.8356	19.8557	3.42993	-2.18277	4.54023	4.64238	0.0902691	0.0521169
1DR	23.2323	19.8764		3.37653	-2.23616	4.71143
1DR	23.2433	19.8552		3.38758	-2.22511	4.67548
2DR	21.9652	20.6463	20.6565	1.30869	-4.30401	19.7531	19.5311	0.19336	0.111636
2DR	21.9882	20.651		1.33171	-4.28098	19.4404
2DR	21.9912	20.6721		1.33473	-4.27796	19.3997
3DR	21.1265	20.3872	20.3516	0.774918	-4.83778	28.5967	28.8033	0.178942	0.103312
3DR	21.1108	20.3169		0.759245	-4.85345	28.9091
3DR	21.1111	20.3506		0.759489	-4.85321	28.9042
5DR	19.5435	19.8601	19.8476	-0.304044	-5.91674	60.411	60.1962	0.360562	0.20817
5DR	19.5438	19.8716		-0.303722	-5.91642	60.3975
5DR	19.5587	19.811		-0.288892	-5.90159	59.7799
RecDR	24.3354	20.1972	20.1858	4.14957	-1.46313	2.75705	2.8225	0.121549	0.0701765
RecDR	24.3403	20.1812		4.15447	-1.45822	2.7477
RecDR	24.2316	20.1791		4.04576	-1.56694	2.96275
	VINV1	ACTIN
0DR	28.4554	20.7666	20.8259	7.52401	0	1	1	0	0
0DR	28.202	20.853			0	1
0DR	28.3925	20.8582			0	1
0.5DR	27.2106	19.9226	19.8598	7.3508	-0.173211	1.12757	1.14486	0.0494347	0.0285412
0.5DR	27.2379	19.8581		7.37814	-0.145877	1.1064
0.5DR	27.12	19.7986		7.26023	-0.263784	1.20062
1DR	28.2834	19.8356	19.8557	8.42765	0.903638	0.534537	0.519707	0.0498813	0.028799
1DR	28.4873	19.8764		8.63153	1.10752	0.464092
1DR	28.215	19.8552		8.35925	0.835238	0.560491
2DR	26.9251	20.6463	20.6565	6.26862	-1.25539	2.38731	2.35662	0.0595638	0.0343892
2DR	26.9207	20.651		6.26425	-1.25977	2.39457
2DR	26.9864	20.6721		6.32995	-1.19407	2.28797
3DR	25.3428	20.3872	20.3516	4.99117	-2.53284	5.7871	5.75612	0.0636672	0.0367583
3DR	25.369	20.3169		5.01739	-2.50663	5.68289
3DR	25.3399	20.3506		4.98837	-2.53565	5.79837
5DR	23.2668	19.8601	19.8476	3.41922	-4.10479	17.2054	17.4038	0.321349	0.185531
5DR	23.2198	19.8716		3.37227	-4.15174	17.7745
5DR	23.2646	19.811		3.41704	-4.10697	17.2314
RecDR	26.0485	20.1972	20.1858	5.86261	-1.6614	3.16324	3.22913	0.154154	0.0890011
RecDR	26.0688	20.1812		5.88299	-1.64102	3.11887
RecDR	25.9421	20.1791		5.75624	-1.76777	3.40528
	VINV2	ACTIN
0DR	40.0488	20.2473	20.2451	20.266	0	1	1	0	0
0DR	39.6737	20.264			0	1
0DR	41.8111	20.2241			0	1
0.5DR	38.2387	20.2543	20.2581	17.9806	-2.28539	4.87496	4.91309	0.952662	0.55002
0.5DR	38.5313	20.2806		18.2732	-1.99279	3.98007
0.5DR	37.9672	20.2393		17.7092	-2.55686	5.88425
1DR	38.9814	20.0599	20.0587	18.9227	-1.34337	2.53743	2.02674	0.443205	0.255885
1DR	39.5236	20.0632		19.4648	-0.801187	1.74253
1DR	39.4765	20.0531		19.4178	-0.848214	1.80027
2DR	40.2013	20.2492	20.2266	19.9747	-0.291358	1.22379	0.970753	0.242327	0.139907
2DR	40.9255	20.2271		20.6989	0.432866	0.740788
2DR	40.5701	20.2034		20.3435	0.0775274	0.94768
3DR	38.9523	20.6628	20.6516	18.3007	-1.96532	3.90499	3.42846	0.857213	0.494912
3DR	38.9388	20.6565		18.2873	-1.97876	3.94153
3DR	39.6314	20.6354		18.9798	-1.28621	2.43886
5DR	36.695	20.0887	20.1041	16.5909	-3.67515	12.7741	14.1362	1.23225	0.711438
5DR	36.4466	20.0952		16.3425	-3.92349	15.1736
5DR	36.5161	20.1285		16.4119	-3.85408	14.4608
RecDR	37.3892	20.1787	20.152	17.2372	-3.02887	8.16168	9.51748	1.62631	0.938949
RecDR	36.9172	20.1449		16.7651	-3.50089	11.3207
RecDR	37.2369	20.1325		17.0849	-3.18112	9.07012
	CWINV1	ACTIN
0DR	25.0591	20.2473	20.2451	4.75751	0	1	1	0	0
0DR	24.9753	20.264			0	1
0DR	24.9736	20.2241			0	1
0.5DR	23.3074	20.2543	20.2581	3.04938	-1.70813	3.26737	3.30438	0.140967	0.0813874
0.5DR	23.344	20.2806		3.08594	-1.67157	3.18561
0.5DR	23.2247	20.2393		2.96667	-1.79084	3.46016
1DR	23.9755	20.0599	20.0587	3.91674	-0.840771	1.79101	1.80224	0.0418712	0.0241744
1DR	23.9948	20.0632		3.93611	-0.821402	1.76712
1DR	23.9298	20.0531		3.87109	-0.886414	1.84858
2DR	23.3684	20.2492	20.2266	3.1418	-1.61571	3.06462	3.07047	0.128754	0.0743364
2DR	23.426	20.2271		3.19937	-1.55814	2.94474
2DR	23.3051	20.2034		3.07851	-1.679	3.20205
3DR	23.3251	20.6628	20.6516	2.67354	-2.08397	4.23973	4.29316	0.106798	0.0616599
3DR	23.2663	20.6565		2.61472	-2.14278	4.41613
3DR	23.3306	20.6354		2.67902	-2.07848	4.22363
5DR	21.2774	20.0887	20.1041	1.17332	-3.58419	11.9936	12.4218	0.412848	0.238358
5DR	21.223	20.0952		1.11893	-3.63858	12.4544
5DR	21.1816	20.1285		1.07748	-3.68002	12.8173
RecDR	19.717	20.1787	20.152	-0.435062	-5.19257	36.5695	37.8604	1.43703	0.829671
RecDR	19.6768	20.1449		-0.475269	-5.23278	37.603
RecDR	19.6091	20.1325		-0.542938	-5.30044	39.4088
	CWINV2	ACTIN
0DR	36.4095	20.2473	20.2451	16.1643	0	1	1	0	0
0DR	36.2261	20.264			0	1
0DR	36.5929	20.2241			0	1
0.5DR	34.1487	20.2543	20.2581	13.8906	-2.27371	4.83565	4.01927	1.16088	0.670235
0.5DR	34.2423	20.2806		13.9842	-2.18009	4.53183
0.5DR	34.9946	20.2393		14.7366	-1.42778	2.69033
1DR	36.0138	20.0599	20.0587	15.9551	-0.209281	1.15611	1.15772	0.155626	0.089851
1DR	36.2189	20.0632		16.1601	-0.00419172	1.00291
1DR	35.8289	20.0531		15.7702	-0.39413	1.31415
2DR	33.3644	20.2492	20.2266	13.1378	-3.02658	8.14874	6.1238	2.00184	1.15576
2DR	33.7876	20.2271		13.561	-2.6033	6.07676
2DR	34.3392	20.2034		14.1127	-2.05169	4.1459
3DR	32.9007	20.6628	20.6516	12.2492	-3.91516	15.0862	12.7811	3.24603	1.8741
3DR	32.9893	20.6565		12.3377	-3.82662	14.1882
3DR	33.635	20.6354		12.9834	-3.18094	9.06896
5DR	28.7379	20.0887	20.1041	8.63377	-7.53057	184.896	180.029	4.2151	2.43359
5DR	28.7962	20.0952		8.69212	-7.47222	177.567
5DR	28.7958	20.1285		8.69166	-7.47268	177.624
RecDR	37.228	20.1787	20.152	17.076	0.911634	0.531583	0.654336	0.127066	0.0733615
RecDR	36.665	20.1449		16.513	0.348658	0.785314
RecDR	36.9465	20.1325		16.7945	0.630144	0.646112
	CWINV3	ACTIN
0DR	36.0912	20.2473	20.2451	15.9587	0	1	1	0	0
0DR	36.3165	20.264			0	1
0DR	36.2039	20.2241			0	1
0.5DR	36.6892	20.2543	20.2581	16.4312	0.472432	0.720749	1.59	1.13851	0.657319
0.5DR	35.9896	20.2806		15.7316	-0.227138	1.17051
0.5DR	34.6913	20.2393		14.4333	-1.52544	2.87874
1DR	33.5931	20.0599	20.0587	13.5344	-2.4243	5.36769	5.53554	0.249239	0.143898
1DR	33.5799	20.0632		13.5212	-2.4375	5.41701
1DR	33.4759	20.0531		13.4172	-2.5415	5.82193
2DR	33.1171	20.2492	20.2266	12.8905	-3.06826	8.3876	6.82197	1.51281	0.873423
2DR	33.7609	20.2271		13.5343	-2.42443	5.36818
2DR	33.439	20.2034		13.2124	-2.74634	6.71015
3DR	34.6407	20.6628	20.6516	13.9892	-1.96956	3.91649	2.92963	0.985991	0.569262
3DR	35.0604	20.6565		14.4089	-1.54986	2.92788
3DR	35.6509	20.6354		14.9993	-0.959407	1.94451
5DR	33.9439	20.0887	20.1041	13.8398	-2.11896	4.3438	5.28045	0.926705	0.535034
5DR	33.4313	20.0952		13.3272	-2.63154	6.19688
5DR	33.6567	20.1285		13.5525	-2.40618	5.30068
RecDR	35.9751	20.1787	20.152	15.8231	-0.13563	1.09857	0.947667	0.132746	0.0766407
RecDR	36.347	20.1449		16.195	0.23628	0.848932
RecDR	36.27	20.1325		16.118	0.159238	0.895498
	CWINV4	ACTIN
0DR	26.2153	20.2473	20.2451	5.94811	0	1	1	0	0
0DR	26.126	20.264			0	1
0DR	26.2385	20.2241			0	1
0.5DR	25.5173	20.2543	20.2581	5.25921	-0.688903	1.61206	1.64064	0.0480512	0.0277424
0.5DR	25.5158	20.2806		5.2577	-0.690414	1.61375
0.5DR	25.4439	20.2393		5.18588	-0.762235	1.69612
1DR	26.3004	20.0599	20.0587	6.24169	0.293583	0.815873	0.800177	0.0239625	0.0138347
1DR	26.379	20.0632		6.32033	0.372215	0.772595
1DR	26.3072	20.0531		6.24845	0.300337	0.812063
2DR	26.961	20.2492	20.2266	6.73443	0.786315	0.579823	0.600193	0.0296602	0.0171243
2DR	26.8316	20.2271		6.60505	0.656941	0.634222
2DR	26.9444	20.2034		6.71783	0.769715	0.586533
3DR	26.8122	20.6628	20.6516	6.16067	0.212554	0.863008	0.999229	0.119252	0.0688504
3DR	26.5294	20.6565		5.87786	-0.070254	1.0499
3DR	26.4823	20.6354		5.83071	-0.117398	1.08478
5DR	25.3447	20.0887	20.1041	5.24064	-0.707476	1.63295	1.66566	0.0576379	0.0332773
5DR	25.3457	20.0952		5.24162	-0.706488	1.63183
5DR	25.2596	20.1285		5.1555	-0.792617	1.73221
RecDR	26.6887	20.1787	20.152	6.53671	0.588601	0.664987	0.67666	0.0409953	0.0236686
RecDR	26.7378	20.1449		6.58574	0.637632	0.642767
RecDR	26.5696	20.1325		6.41759	0.469478	0.722226
	CWINV5	ACTIN
0DR	36.8307	20.2473	20.2451	16.8913	0	1	1	0	0
0DR	37.8708	20.264			0	1
0DR	36.7079	20.2241			0	1
0.5DR	35.8794	20.2543	20.2581	15.6213	-1.26998	2.41159	2.61362	1.32984	0.767782
0.5DR	35.1376	20.2806		14.8795	-2.01182	4.03291
0.5DR	36.6677	20.2393		16.4096	-0.481666	1.39636
1DR	36.852	20.0599	20.0587	16.7933	-0.0980568	1.07033	1.4053	0.350447	0.202331
1DR	36.1268	20.0632		16.068	-0.823265	1.76941
1DR	36.4894	20.0531		16.4307	-0.460661	1.37617
2DR	37.1507	20.2492	20.2266	16.9241	0.0327975	0.977523	0.808104	0.164145	0.0947689
2DR	37.7398	20.2271		17.5132	0.621936	0.649799
2DR	37.4453	20.2034		17.2187	0.327365	0.796991
3DR	39.3322	20.6628	20.6516	18.6806	1.78932	0.289309	0.24003	0.0457241	0.0263988
3DR	39.8722	20.6565		19.2206	2.32932	0.198979
3DR	39.6519	20.6354		19.0003	2.10904	0.231801
5DR	37.9277	20.0887	20.1041	17.8236	0.932245	0.524042	1.17269	0.738456	0.426348
5DR	36.0126	20.0952		15.9085	-0.982836	1.97635
5DR	36.9701	20.1285		16.866	-0.025294	1.01769
RecDR	37.462	20.1787	20.152	17.31	0.418647	0.748126	0.776284	0.256077	0.147846
RecDR	36.9795	20.1449		16.8274	-0.0638835	1.04528
RecDR	37.9445	20.1325		17.7925	0.901178	0.535449

## Sheet: cold leaf
the CT values used to construct relative expression profiles of PtrINV genes in P. trifoliata leaves under drought stress ‎
poncirus	A/NINV1 CT	Actin CT	Actin CT mean	∆CT	∆∆CT	2¯∆∆CT	2¯∆∆Ct mean	STDEV	SE
0cl	27.76	19.7437	19.4435	8.23148	0	1	1	0	0
0cl	27.5751	19.3094			0	1
0cl	27.69	19.2775			0	1
6cl	27.6584	20.1978	20.1666	7.49182	-0.739663	1.66979	1.57509	0.204942	0.118323
6cl	27.6194	20.1558		7.4528	-0.778674	1.71555
6cl	27.9759	20.1461		7.80933	-0.422146	1.33992
12cl	27.9423	20.3431	20.3719	7.57041	-0.661071	1.58126	1.56831	0.189055	0.109151		ID	CsA/NINV1	CsA/NINV2	CsA/NINV3	CsA/NINV4	CsA/NINV5	CsA/NINV6	CsA/NINV7	CsVINV1	CsVINV2	CsCWINV1	CsCWINV2	CsCWINV3	CsCWINV4	CsCWINV5	PtrA/NINV1	PtrA/NINV2	PtrA/NINV3	PtrA/NINV4	PtrA/NINV5	PtrA/NINV6	PtrA/NINV7	PtrVINV1	PtrVINV2	PtrCWINV1	PtrCWINV2	PtrCWINV3	PtrCWINV4	PtrCWINV5	CiA/NINV1	CiA/NINV2	CiA/NINV3	CiA/NINV4	CiA/NINV5	CiA/NINV6	CiA/NINV7	CiVINV1	CiVINV2	CiCWINV1
12cl	28.1459	20.3983		7.77402	-0.457456	1.37312					0H	1	1	1	1	1	1	1	1	1	1	1	1	1	1	1	1	1	1	1	1	1	1	1	1	1	1	1	1	1	1	1	1	1	1	1	1	1	1
12cl	27.7955	20.3743		7.42366	-0.807819	1.75056					10H	0.216654	0.92408	1.71025	1.46337	0.377032	1.22243	2.83895	2.14672	11.9247	1.19124	2.4701	0.745459	1.17004	0.322129	1.56831	7.04917	2.99084	2.05087	0.474581	2.03849	19.0253	2.10384	1.75569	0.517353	0	0.0401429	1.15833	0	1.79465	2.82962	1.48304	1.25451	1.11774	1.31951	3.37651	0.794926	2.94745	2.56718
24cl	28.4118	20.9932	20.8505	7.56133	-0.670147	1.59124	1.63591	0.152217	0.0878824		24H	0.32608	1.42482	2.32796	1.47836	0.265534	0.903155	4.24369	0.795475	11.904	3.70441	0.963592	0.344937	0.890112	0.313675	1.63591	8.24776	4.62828	2.86718	2.48258	1.71829	53.2016	2.23407	3.7053	0.893181	0	0.0265588	1.26363	0	0.994971	2.63821	1.33916	1.27408	0.428106	0.990088	3.60544	0.716118	6.38546	0.610377
24cl	28.4864	20.8429		7.63594	-0.595539	1.51104					48H	0.33212	1.42631	2.44725	0.983947	0.234035	0.787965	5.54634	1.2167	18.0372	38.7322	0.541359	0.241804	0.627345	0.096173	1.98216	18.6856	10.296	4.05231	0.754722	2.9676	248.865	4.87845	4.89659	22.8687	1.96924	0.815083	0.517229	0	1.13068	4.48499	2.21322	0.982685	0.957953	1.34585	9.99957	1.20833	5.63068	6.73571
24cl	28.2296	20.7154		7.3791	-0.852375	1.80547					72H	0.396458	1.55767	3.86047	1.34889	0.0559516	1.11298	10.4682	2.19027	35.5358	112.32	0.351657	0.343144	0.427999	0.276928	1.27369	7.76203	5.26281	1.75329	0.239478	1.74226	101.154	2.04392	1.71373	8.99181	1.01618	0.162068	0.405657	0.678854	0.859197	2.8974	1.83294	1.19821	1.1116	0.83914	7.13716	1.0704	5.14683	2.82868
48cl	27.5529	20.0249	20.0265	7.52644	-0.705038	1.63019	1.98216	0.312397	0.180362
48cl	27.1947	20.0568		7.16816	-1.06332	2.08974					ID	CsA/NINV1	CsA/NINV2	CsA/NINV3	CsA/NINV4	CsA/NINV5	CsA/NINV6	CsA/NINV7	CsVINV1	CsVINV2	CsCWINV1	CsCWINV2	CsCWINV3	CsCWINV4	CsCWINV5	PtrA/NINV1	PtrA/NINV2	PtrA/NINV3	PtrA/NINV4	PtrA/NINV5	PtrA/NINV6	PtrA/NINV7	PtrVINV1	PtrVINV2	PtrCWINV1	PtrCWINV2	PtrCWINV3	PtrCWINV4	PtrCWINV5	CiA/NINV1	CiA/NINV2	CiA/NINV3	CiA/NINV4	CiA/NINV5	CiA/NINV6	CiA/NINV7	CiVINV1	CiVINV2	CiCWINV1
48cl	27.1032	19.9977		7.07667	-1.15481	2.22655					0H	0	0	0	0	0	0	0	0	0	0	0	0	0	0	0	0	0	0	0	0	0	0	0	0	0	0	0	0	0	0	0	0	0	0	0	0	0	0
72cl	26.1128	18.4281	18.3651	7.74775	-0.483732	1.39836	1.27369	0.108241	0.0624931		10H	-2.20654	-0.11391	0.774208	0.549291	-1.40724	0.289752	1.50536	1.10213	3.57588	0.252469	1.30457	-0.423799	0.226559	-1.63429	0.649213	2.81745	1.58055	1.03624	-1.07527	1.0275	4.24985	1.07302	0.812041	-0.950778		-4.63871	0.212048		0.8437	1.50061	0.568556	0.327125	0.160579	0.400006	1.75553	-0.331108	1.55947	1.36019
72cl	26.3292	18.3344		7.96408	-0.267397	1.20363					24H	-1.6167	0.51078	1.21906	0.563998	-1.91303	-0.146954	2.08532	-0.330112	3.57338	1.88924	-0.0535056	-1.53559	-0.167942	-1.67266	0.710097	3.044	2.21048	1.51963	1.31184	0.780977	5.7334	1.15967	1.88959	-0.162975		-5.23467	0.33757		-0.00727422	1.39956	0.421323	0.349454	-1.22396	-0.014372	1.85017	-0.481731	2.67479	-0.712228
72cl	26.3108	18.3327		7.94569	-0.285788	1.21908					48H	-1.59022	0.512288	1.29116	-0.0233478	-2.0952	-0.343797	2.47154	0.282979	4.1729	5.27546	-0.885342	-2.04809	-0.67267	-3.37822	0.987072	4.22385	3.36401	2.01874	-0.405983	1.5693	7.95922	2.28642	2.29178	4.5153	0.977642	-0.29498	-0.951126		0.17719	2.16511	1.14615	-0.0251989	-0.0619735	0.428523	3.32187	0.27301	2.49331	2.75183
reccl	26.5894	19.5505	19.4812	7.10823	-1.12325	2.17837	2.32824	0.429856	0.248178		72H	-1.33476	0.639389	1.94878	0.431768	-4.15968	0.154427	3.38794	1.13111	5.1512	6.81147	-1.50776	-1.54311	-1.22432	-1.85242	0.349013	2.95643	2.39583	0.810068	-2.06203	0.800958	6.6604	1.03134	0.77714	3.16861	0.0231501	-2.62533	-1.30167	-0.558827	-0.218939	1.53476	0.874162	0.260887	0.152634	-0.253017	2.83535	0.0981483	2.36368	1.50013
reccl	26.7175	19.4428		7.23626	-0.995217	1.99338
reccl	26.2206	19.4503		6.73939	-1.49209	2.81297
											GrpID	tSubGrpID	tColNAME
cold	A/NINV2	actin									Cs	Cs	CsA/NINV1
0cl	25.8091	19.7437	19.4435	6.317	0	1	1	0	0		Cs	Cs	CsA/NINV2
0cl	25.7759	19.3094			0	1					Cs	Cs	CsA/NINV3
0cl	25.6967	19.2775			0	1					Cs	Cs	CsA/NINV4
6cl	25.0797	20.1978	20.1666	4.91309	-1.40391	2.64618	2.97633	0.28626	0.165272		Cs	Cs	CsA/NINV5
6cl	24.8386	20.1558		4.672	-1.645	3.12747					Cs	Cs	CsA/NINV6
6cl	24.8258	20.1461		4.6592	-1.6578	3.15534					Cs	Cs	CsA/NINV7
12cl	23.8966	20.3431	20.3719	3.52468	-2.79232	6.92744	7.04917	0.189685	0.109515		Cs	Cs	CsVINV1
12cl	23.8914	20.3983		3.5195	-2.7975	6.95236					Cs	Cs	CsVINV2
12cl	23.8274	20.3743		3.4555	-2.8615	7.26773					Cs	Cs	CsCWINV1
24cl	24.1232	20.9932	20.8505	3.2727	-3.0443	8.24948	8.24776	0.274505	0.158486		Cs	Cs	CsCWINV2
24cl	24.0764	20.8429		3.22591	-3.09109	8.52139					Cs	Cs	CsCWINV3
24cl	24.1725	20.7154		3.32199	-2.99501	7.97239					Cs	Cs	CsCWINV4
48cl	22.1195	20.0249	20.0265	2.09302	-4.22398	18.6872	18.6856	0.642055	0.37069		Cs	Cs	CsCWINV5
48cl	22.1701	20.0568		2.14365	-4.17335	18.0427					Ptr	Ptr	PtrA/NINV1
48cl	22.071	19.9977		2.04447	-4.27253	19.3268					Ptr	Ptr	PtrA/NINV2
72cl	22.0207	18.4281	18.3651	3.65558	-2.66142	6.32657	7.76203	1.24483	0.718702		Ptr	Ptr	PtrA/NINV3
72cl	21.5871	18.3344		3.22201	-3.09499	8.54444					Ptr	Ptr	PtrA/NINV4
72cl	21.6091	18.3327		3.24402	-3.07298	8.41508					Ptr	Ptr	PtrA/NINV5
reccl	25.7512	19.5505	19.4812	6.27004	-0.0469577	1.03308	1.34151	0.276677	0.159739		Ptr	Ptr	PtrA/NINV6
reccl	25.2887	19.4428		5.80747	-0.509534	1.42359					Ptr	Ptr	PtrA/NINV7
reccl	25.1494	19.4503		5.6682	-0.648801	1.56786					Ptr	Ptr	PtrVINV1
											Ptr	Ptr	PtrVINV2
cold	A/NINV3	actin									Ptr	Ptr	PtrCWINV1
0cl	26.7514	19.7437	19.4435	7.22196	0	1	1	0	0		Ptr	Ptr	PtrCWINV2
0cl	26.5999	19.3094			0	1					Ptr	Ptr	PtrCWINV3
0cl	26.6452	19.2775			0	1					Ptr	Ptr	PtrCWINV4
6cl	26.7538	20.1978	20.1666	6.58725	-0.63471	1.55263	1.53821	0.0249803	0.0144224		Ptr	Ptr	PtrCWINV5
6cl	26.7538	20.1558		6.58724	-0.634723	1.55264					Ci	Ci	CiA/NINV1
6cl	26.7946	20.1461		6.62802	-0.593942	1.50937					Ci	Ci	CiA/NINV2
12cl	25.8875	20.3431	20.3719	5.51565	-1.70631	3.26326	2.99084	0.240129	0.138639		Ci	Ci	CiA/NINV3
12cl	26.0581	20.3983		5.6862	-1.53577	2.89942					Ci	Ci	CiA/NINV4
12cl	26.1033	20.3743		5.73147	-1.49049	2.80985					Ci	Ci	CiA/NINV5
24cl	25.8995	20.9932	20.8505	5.04898	-2.17299	4.50956	4.62828	0.107156	0.0618667		Ci	Ci	CiA/NINV6
24cl	25.8344	20.8429		4.98384	-2.23812	4.71782					Ci	Ci	CiA/NINV7
24cl	25.8529	20.7154		5.00242	-2.21954	4.65746					Ci	Ci	CiVINV1
48cl	23.9726	20.0249	20.0265	3.9461	-3.27586	9.68573	10.296	0.53486	0.308802		Ci	Ci	CiVINV2
48cl	23.8312	20.0568		3.80466	-3.41731	10.6834					Ci	Ci	CiCWINV1
48cl	23.8536	19.9977		3.82708	-3.39489	10.5187					Ci	Ci	CiCWINV2
72cl	23.1725	18.4281	18.3651	4.80743	-2.41453	5.33146	5.26281	0.0594769	0.034339		Ci	Ci	CiCWINV3
72cl	23.2002	18.3344		4.83507	-2.38689	5.2303					Ci	Ci	CiCWINV4
72cl	23.2012	18.3327		4.83607	-2.3859	5.22668					Ci	Ci	CiCWINV5
reccl	25.7924	19.5505	19.4812	6.31125	-0.910711	1.87997	1.73424	0.133172	0.0768871		Fj	Fj	FjA/NINV1
reccl	25.9343	19.4428		6.45312	-0.76884	1.7039					Fj	Fj	FjA/NINV2
reccl	26.0082	19.4503		6.52698	-0.694982	1.61886					Fj	Fj	FjA/NINV3
											Fj	Fj	FjA/NINV4
cold	A/NINV4	actin									Fj	Fj	FjA/NINV5
0cl	28.0673	19.7437	19.4435	8.79282	0	1	1	0	0		Fj	Fj	FjA/NINV6
0cl	28.2785	19.3094			0	1					Fj	Fj	FjA/NINV7
0cl	28.3633	19.2775			0	1					Fj	Fj	FjVINV1
6cl	27.7659	20.1978	20.1666	7.59937	-1.19345	2.28699	2.28668	0.190328	0.109886		Fj	Fj	FjVINV2
6cl	27.8916	20.1558		7.72505	-1.06777	2.0962					Fj	Fj	FjCWINV1
6cl	27.6509	20.1461		7.48431	-1.30851	2.47685					Fj	Fj	FjCWINV2
12cl	28.1883	20.3431	20.3719	7.81647	-0.97635	1.96748	2.05087	0.159017	0.0918082		Fj	Fj	FjCWINV3
12cl	28.2006	20.3983		7.82868	-0.964137	1.9509					Fj	Fj	FjCWINV4
12cl	28.0049	20.3743		7.63304	-1.15978	2.23424					Fj	Fj	FjCWINV5
24cl	27.939	20.9932	20.8505	7.08852	-1.7043	3.2587	2.86718	0.696681	0.402229		Cg	Cg	CgA/NINV1
24cl	27.9296	20.8429		7.07911	-1.71371	3.28002					Cg	Cg	CgA/NINV2
24cl	28.5987	20.7154		7.7482	-1.04462	2.06282					Cg	Cg	CgA/NINV3
48cl	26.7199	20.0249	20.0265	6.69341	-2.09941	4.28533	4.05231	0.206722	0.119351		Cg	Cg	CgA/NINV4
48cl	26.8263	20.0568		6.79983	-1.99299	3.98061					Cg	Cg	CgA/NINV5
48cl	26.8592	19.9977		6.83269	-1.96013	3.89098					Cg	Cg	CgA/NINV6
72cl	26.2724	18.4281	18.3651	7.90729	-0.885528	1.84744	1.75329	0.163472	0.0943807		Cg	Cg	CgA/NINV7
72cl	26.272	18.3344		7.90693	-0.885894	1.84791					Cg	Cg	CgVINV1
72cl	26.5122	18.3327		8.14709	-0.645732	1.56453					Cg	Cg	CgVINV2
reccl	27.4793	19.5505	19.4812	7.99813	-0.794695	1.73471	1.79954	0.131438	0.0758857		Cg	Cg	CgCWINV1
reccl	27.3099	19.4428		7.82875	-0.964066	1.9508					Cg	Cg	CgCWINV2
reccl	27.4974	19.4503		8.0162	-0.776621	1.71311					Cg	Cg	CgCWINV3
cold	A/NINV5	actin									Cg	Cg	CgCWINV4
0cl	33.1109	19.7437	19.4435	13.3339	0	1	1	0	0		Cg	Cg	CgCWINV5
0cl	32.702	19.3094			0	1					Cl	Cl	ClA/NINV1
0cl	32.5193	19.2775			0	1					Cl	Cl	ClA/NINV2
6cl	34.754	20.1978	20.1666	14.5874	1.25354	0.419418	0.385785	0.0291343	0.0168207		Cl	Cl	ClA/NINV3
6cl	34.9364	20.1558		14.7698	1.43593	0.369609					Cl	Cl	ClA/NINV4
6cl	34.9414	20.1461		14.7748	1.44094	0.368327					Cl	Cl	ClA/NINV5
12cl	34.6876	20.3431	20.3719	14.3158	0.981895	0.506314	0.474581	0.095921	0.05538		Cl	Cl	ClA/NINV6
12cl	35.1526	20.3983		14.7807	1.44688	0.366815					Cl	Cl	ClA/NINV7
12cl	34.5666	20.3743		14.1947	0.860885	0.550615					Cl	Cl	ClVINV1
24cl	32.9132	20.9932	20.8505	12.0627	-1.27115	2.41353	2.48258	0.954066	0.55083		Cl	Cl	ClVINV2
24cl	32.3897	20.8429		11.5392	-1.79464	3.4693					Cl	Cl	ClCWINV1
24cl	33.5383	20.7154		12.6878	-0.646089	1.56492					Cl	Cl	ClCWINV2
48cl	33.6156	20.0249	20.0265	13.5892	0.255295	0.837816	0.754722	0.311189	0.179665		Cl	Cl	ClCWINV3
48cl	33.3376	20.0568		13.3111	-0.0227998	1.01593					Cl	Cl	ClCWINV4
48cl	34.6452	19.9977		14.6187	1.28483	0.410421					Cl	Cl	ClCWINV5
72cl	33.4272	18.4281	18.3651	15.0621	1.72827	0.301814	0.239478	0.0549226	0.0317096
72cl	34.0339	18.3344		15.6688	2.33496	0.198202
72cl	33.8938	18.3327		15.5287	2.19483	0.218419
reccl	33.5673	19.5505	19.4812	14.0861	0.752241	0.593681	0.463876	0.190694	0.110097
reccl	33.6697	19.4428		14.1885	0.85462	0.553011
reccl	34.8446	19.4503		15.3634	2.02952	0.244937
cold	A/NINV6	actin
0cl	26.4933	19.7437	19.4435	6.83996	0	1	1	0	0
0cl	26.2209	19.3094			0	1
0cl	26.1364	19.2775			0	1
6cl	26.7416	20.1978	20.1666	6.57505	-0.264909	1.20156	1.59669	0.348395	0.201146
6cl	26.2168	20.1558		6.0502	-0.789762	1.72879
6cl	26.1115	20.1461		5.94488	-0.89508	1.85971
12cl	26.2789	20.3431	20.3719	5.907	-0.932961	1.90919	2.03849	0.115011	0.0664014
12cl	26.1574	20.3983		5.78552	-1.05444	2.07691
12cl	26.1214	20.3743		5.74953	-1.09043	2.12937
24cl	26.8236	20.9932	20.8505	5.97305	-0.866908	1.82375	1.71829	0.179397	0.103575
24cl	27.0948	20.8429		6.24431	-0.595652	1.51116
24cl	26.8266	20.7154		5.97604	-0.863919	1.81998
48cl	25.3208	20.0249	20.0265	5.29426	-1.5457	2.91945	2.9676	0.157829	0.0911225
48cl	25.3608	20.0568		5.33435	-1.50561	2.83945
48cl	25.2139	19.9977		5.18741	-1.65255	3.14389
72cl	24.4184	18.4281	18.3651	6.05326	-0.786698	1.72512	1.74226	0.0856502	0.0494502
72cl	24.4683	18.3344		6.10317	-0.736796	1.66647
72cl	24.3291	18.3327		5.96404	-0.875922	1.83518
reccl	25.1369	19.5505	19.4812	5.65566	-1.1843	2.27253	2.27586	0.00332929	0.00192217
reccl	25.1326	19.4428		5.65144	-1.18852	2.27919
reccl	25.1347	19.4503		5.65355	-1.18641	2.27585
cold	A/NINV7	actin
0cl	26.4723	19.7437	19.4435	7.04879	0	1	1	0	0
0cl	26.3218	19.3094			0	1
0cl	26.6829	19.2775			0	1
6cl	24.1777	20.1978	20.1666	4.01114	-3.03765	8.21154	7.83487	0.486025	0.280607
6cl	24.3502	20.1558		4.18361	-2.86518	7.28625
6cl	24.2141	20.1461		4.04756	-3.00123	8.00683
12cl	23.2261	20.3431	20.3719	2.8542	-4.19459	18.3104	19.0253	0.846467	0.488708
12cl	23.1876	20.3983		2.8157	-4.23309	18.8056
12cl	23.1016	20.3743		2.72975	-4.31904	19.96
24cl	22.0001	20.9932	20.8505	1.14956	-5.89923	59.6821	53.2016	6.71515	3.87699
24cl	22.1538	20.8429		1.30332	-5.74547	53.6486
24cl	22.3672	20.7154		1.51665	-5.53214	46.2742
48cl	19.1572	20.0249	20.0265	-0.869329	-7.91812	241.875	248.865	9.58818	5.53574
48cl	19.1391	20.0568		-0.887403	-7.93619	244.924
48cl	19.0541	19.9977		-0.972444	-8.02123	259.795
72cl	18.6869	18.4281	18.3651	0.321847	-6.72694	105.928	101.154	4.35617	2.51504
72cl	18.8081	18.3344		0.443005	-6.60578	97.3955
72cl	18.768	18.3327		0.402955	-6.64583	100.137
reccl	24.9845	19.5505	19.4812	5.50333	-1.54546	2.91897	2.82842	0.10549	0.0609045
reccl	25.0903	19.4428		5.60912	-1.43967	2.71258
reccl	25.0171	19.4503		5.53596	-1.51283	2.8537
cold	VINV1	actin
0cl	26.5642	19.7437	19.4435	7.06214	0	1	1	0	0
0cl	26.577	19.3094			0	1
0cl	26.3758	19.2775			0	1
6cl	25.6964	20.1978	20.1666	5.52985	-1.53229	2.89244	3.98344	0.98581	0.569158
6cl	25.142	20.1558		4.97548	-2.08666	4.24764
6cl	24.9626	20.1461		4.79603	-2.2661	4.81022
12cl	26.4287	20.3431	20.3719	6.05686	-1.00528	2.00733	2.10384	0.110052	0.0635387
12cl	26.2811	20.3983		5.90918	-1.15296	2.22369
12cl	26.3771	20.3743		6.00521	-1.05693	2.08049
24cl	26.621	20.9932	20.8505	5.7705	-1.29164	2.44807	2.23407	0.192011	0.110858
24cl	26.8583	20.8429		6.00774	-1.0544	2.07685
24cl	26.7901	20.7154		5.9396	-1.12254	2.1773
48cl	25.0075	20.0249	20.0265	4.98099	-2.08115	4.23144	4.87845	0.733928	0.423733
48cl	24.8474	20.0568		4.82093	-2.24121	4.72794
48cl	24.5838	19.9977		4.55727	-2.50487	5.67596
72cl	24.4765	18.4281	18.3651	6.11145	-0.950691	1.9328	2.04392	0.166402	0.0960723
72cl	24.2668	18.3344		5.90171	-1.16043	2.23523
72cl	24.4536	18.3327		6.08854	-0.9736	1.96373
reccl	27.5271	19.5505	19.4812	8.04591	0.983774	0.505655	0.502027	0.0109564	0.00632567
reccl	27.5128	19.4428		8.03156	0.969425	0.510709
reccl	27.5733	19.4503		8.09212	1.02998	0.489717
cold	VINV2	actin
0cl	35.1607	19.7437	19.4435	15.9309	0	1	1	0	0
0cl	35.6447	19.3094			0	1
0cl	35.318	19.2775			0	1
6cl	34.8472	20.1978	20.1666	14.6806	-1.25031	2.37892	2.32923	0.0949425	0.0548151
6cl	34.9471	20.1558		14.7805	-1.1504	2.21976
6cl	34.8411	20.1461		14.6745	-1.25642	2.38902
12cl	35.4995	20.3431	20.3719	15.1276	-0.803315	1.74511	1.75569	0.0864007	0.0498835
12cl	35.4177	20.3983		15.0458	-0.885106	1.8469
12cl	35.5586	20.3743		15.1867	-0.744225	1.67507
24cl	35.0002	20.9932	20.8505	14.1497	-1.78123	3.43719	3.7053	0.247576	0.142938
24cl	34.8732	20.8429		14.0227	-1.90821	3.75344
24cl	34.8087	20.7154		13.9581	-1.97279	3.92527
48cl	33.7553	20.0249	20.0265	13.7288	-2.20211	4.60153	4.89659	0.56911	0.328576
48cl	33.4843	20.0568		13.4578	-2.47317	5.55264
48cl	33.7761	19.9977		13.7496	-2.1813	4.53561
72cl	33.523	18.4281	18.3651	15.1579	-0.773013	1.70884	1.71373	0.0702031	0.0405318
72cl	33.577	18.3344		15.2119	-0.719055	1.6461
72cl	33.4591	18.3327		15.094	-0.836936	1.78625
reccl	36.8892	19.5505	19.4812	17.408	1.47707	0.359217	0.524388	0.15804	0.0912446
reccl	35.9809	19.4428		16.4997	0.568811	0.674172
reccl	36.3017	19.4503		16.8205	0.889566	0.539776
cold	CWINV1	actin
0cl	29.0331	19.7437	19.4435	9.85649	0	1	1	0	0
0cl	30.251	19.3094			0	1
0cl	28.6161	19.2775			0	1
6cl	31.8135	20.1978	20.1666	11.647	1.79046	0.28908	0.329881	0.0354077	0.0204427
6cl	31.5459	20.1558		11.3793	1.52281	0.348007
6cl	31.5271	20.1461		11.3606	1.50408	0.352556
12cl	31.5347	20.3431	20.3719	11.1628	1.30632	0.404352	0.517353	0.111049	0.0641143
12cl	30.9033	20.3983		10.5315	0.674978	0.626342
12cl	31.168	20.3743		10.7961	0.939631	0.521366
24cl	30.1856	20.9932	20.8505	9.33504	-0.521449	1.4354	0.893181	0.476635	0.275185
24cl	31.5951	20.8429		10.7446	0.888107	0.540323
24cl	31.2137	20.7154		10.3632	0.506711	0.703825
48cl	25.2906	20.0249	20.0265	5.26412	-4.59237	24.1236	22.8687	1.14574	0.661492
48cl	25.4316	20.0568		5.40506	-4.45144	21.8784
48cl	25.3845	19.9977		5.35797	-4.49852	22.6042
72cl	25.3367	18.4281	18.3651	6.97165	-2.88485	7.38627	8.99181	1.39172	0.80351
72cl	24.9208	18.3344		6.55573	-3.30076	9.85435
72cl	24.9384	18.3327		6.57334	-3.28315	9.73481
reccl	26.279	19.5505	19.4812	6.79786	-3.05864	8.33185	9.93566	1.38947	0.802209
reccl	25.9182	19.4428		6.43705	-3.41944	10.6993
reccl	25.908	19.4503		6.42676	-3.42973	10.7758
cold	CWINV2	actin
0cl	34.1462	19.7437	19.4435	14.7631	0	1	1	0	0
0cl	33.1314	19.3094			0	1
0cl	35.3423	19.2775			0	1
6cl	0	20.1978	20.1666	-20.1666	-34.9297	3.2725e+10	3.2725e+10	4.67203e-06	2.6974e-06
6cl	0	20.1558		-20.1666	-34.9297	3.2725e+10
6cl	0	20.1461		-20.1666	-34.9297	3.2725e+10
12cl	0	20.3431	20.3719	-20.3719	-35.135	3.77296e+10	3.77296e+10	0	0
12cl	0	20.3983		-20.3719	-35.135	3.77296e+10
12cl	0	20.3743		-20.3719	-35.135	3.77296e+10
24cl	0	20.9932	20.8505	-20.8505	-35.6136	5.25732e+10	5.25732e+10	0	0
24cl	0	20.8429		-20.8505	-35.6136	5.25732e+10
24cl	0	20.7154		-20.8505	-35.6136	5.25732e+10
48cl	33.3162	20.0249	20.0265	13.2897	-1.47342	2.77679	1.96924	0.700497	0.404432
48cl	34.1066	20.0568		14.0801	-0.683018	1.6055
48cl	34.1804	19.9977		14.1539	-0.609234	1.52545
72cl	33.5951	18.4281	18.3651	15.23	0.466892	0.723522	1.01618	0.318491	0.183881
72cl	33.1727	18.3344		14.8076	0.0445016	0.969625
72cl	32.6895	18.3327		14.3244	-0.438698	1.35538
reccl	34.2393	19.5505	19.4812	14.7581	-0.00498136	1.00346	0.831721	0.243603	0.140644
reccl	35.0991	19.4428		15.618	0.854851	0.552922
reccl	34.3354	19.4503		14.8542	0.0911376	0.938782
cold	CWINV3	actin
0cl	28.8736	19.7437	19.4435	9.26146	0	1	1	0	0
0cl	28.606	19.3094			0	1
0cl	28.6354	19.2775			0	1
6cl	30.2054	20.1978	20.1666	10.0388	0.777367	0.583431	0.5955	0.0166022	0.00958528
6cl	30.1307	20.1558		9.96413	0.702671	0.614434
6cl	30.1926	20.1461		10.026	0.764553	0.588636
12cl	34.5601	20.3431	20.3719	14.1883	4.92681	0.0328763	0.0401429	0.0319029	0.0184192
12cl	33.3693	20.3983		12.9974	3.73596	0.0750522
12cl	35.9553	20.3743		15.5834	6.32193	0.0125
24cl	35.361	20.9932	20.8505	14.5105	5.249	0.0262963	0.0265588	0.000262885	0.000151777
24cl	35.3324	20.8429		14.4819	5.22043	0.0268221
24cl	35.3467	20.7154		14.4962	5.23472	0.0265579
48cl	29.5155	20.0249	20.0265	9.48904	0.227576	0.854069	0.815083	0.035073	0.0202494
48cl	29.6007	20.0568		9.57424	0.312779	0.805089
48cl	29.6352	19.9977		9.60869	0.34723	0.786092
72cl	30.2013	18.4281	18.3651	11.8362	2.57476	0.16785	0.162068	0.00774601	0.00447216
72cl	30.2253	18.3344		11.8602	2.5987	0.165087
72cl	30.3324	18.3327		11.9673	2.70588	0.153267
reccl	28.5188	19.5505	19.4812	9.0376	-0.223866	1.16786	0.951631	0.208998	0.120665
reccl	29.1563	19.4428		9.67515	0.413685	0.750704
reccl	28.8376	19.4503		9.35637	0.0949097	0.936331
cold	CWINV4	actin
0cl	26.0063	19.7437	19.4435	6.43691	0	1	1	0	0
0cl	25.8319	19.3094			0	1
0cl	25.8031	19.2775			0	1
6cl	26.5515	20.1978	20.1666	6.38497	-0.0519358	1.03665	0.936975	0.229872	0.132717
6cl	27.1725	20.1558		7.0059	0.568992	0.674088
6cl	26.4657	20.1461		6.29916	-0.137742	1.10018
12cl	26.6046	20.3431	20.3719	6.23269	-0.204219	1.15206	1.15833	0.117262	0.0677013
12cl	26.4542	20.3983		6.08234	-0.354568	1.2786
12cl	26.7462	20.3743		6.37433	-0.0625776	1.04433
24cl	27.2766	20.9932	20.8505	6.42612	-0.0107841	1.0075	1.26363	0.259755	0.14997
24cl	26.958	20.8429		6.10749	-0.32942	1.25651
24cl	26.6768	20.7154		5.82633	-0.610575	1.52687
48cl	27.2179	20.0249	20.0265	7.19144	0.754532	0.592739	0.517229	0.284318	0.164151
48cl	26.8666	20.0568		6.84012	0.403219	0.756169
48cl	28.7654	19.9977		8.73893	2.30203	0.202778
72cl	26.1553	18.4281	18.3651	7.79023	1.35332	0.391389	0.405657	0.0124712	0.00720026
72cl	26.0726	18.3344		7.70753	1.27062	0.41448
72cl	26.0844	18.3327		7.71934	1.28244	0.411101
reccl	26.2131	19.5505	19.4812	6.73194	0.295034	0.815053	0.999712	0.160067	0.092415
reccl	25.782	19.4428		6.3008	-0.136101	1.09893
reccl	25.8002	19.4503		6.31901	-0.117896	1.08515
cold	CWINV5	actin
0cl	37.5981	19.7437	19.4435	17.9669	0	1	1	0	0
0cl	36.7267	19.3094			0	1
0cl	37.9063	19.2775			0	1
6cl	37.4487	20.1978	20.1666	17.2821	-0.684734	1.60741	1.59215	0.413548	0.238762
6cl	37.9055	20.1558		17.7389	-0.22797	1.17119
6cl	37.135	20.1461		16.9684	-0.998455	1.99786
12cl		20.3431	20.3719	-20.3719	-38.3387	3.47625e+11	3.47625e+11	0	0
12cl		20.3983		-20.3719	-38.3387	3.47625e+11
12cl		20.3743		-20.3719	-38.3387	3.47625e+11
24cl		20.9932	20.8505	-20.8505	-38.8174	4.84388e+11	4.84388e+11	0	0
24cl		20.8429		-20.8505	-38.8174	4.84388e+11
24cl		20.7154		-20.8505	-38.8174	4.84388e+11
48cl		20.0249	20.0265	-20.0265	-37.9934	2.73615e+11	2.73615e+11	0	0
48cl		20.0568		-20.0265	-37.9934	2.73615e+11
48cl		19.9977		-20.0265	-37.9934	2.73615e+11
72cl	37.3799	18.4281	18.3651	19.0148	1.04795	0.483654	0.678854	0.333003	0.192259
72cl	36.2433	18.3344		17.8782	-0.0886262	1.06336
72cl	37.3624	18.3327		18.9973	1.03047	0.48955
reccl	38.2278	19.5505	19.4812	18.7466	0.779726	0.582477	0.561163	0.182161	0.105171
reccl	37.8987	19.4428		18.4175	0.450617	0.73173
reccl	38.8853	19.4503		19.4041	1.4372	0.369283
C. ichangensis	A/NINV1	actin
0cl	27.0311	20.0589	20.0034	7.12817	0	1	1	0	0
0cl	27.2131	19.9784			0	1
0cl	27.1506	19.973			0	1
6cl	25.97	19.7542	19.6753	6.29472	-0.833453	1.78195	1.79465	0.0212294	0.0122568
6cl	25.9402	19.9117		6.2649	-0.863269	1.81916
6cl	25.9693	19.36		6.294	-0.834178	1.78284
24cl	26.684	19.3337	19.3715	7.31253	0.184353	0.880044	0.994971	0.114487	0.0660993
24cl	26.3504	19.4359		6.9789	-0.149277	1.10901
24cl	26.5057	19.3448		7.13417	0.00599289	0.995855
48cl	26.8525	19.6673	19.5631	7.28944	0.161268	0.894239	1.13068	0.303914	0.175465
48cl	26.6566	19.5533		7.0935	-0.0346686	1.02432
48cl	26.1321	19.4687		6.56895	-0.559226	1.47348
72cl	27.2871	19.9022	19.8543	7.43288	0.304705	0.809608	0.859197	0.0429474	0.0247957
72cl	27.1597	19.7866		7.3054	0.177231	0.884399
72cl	27.161	19.874		7.30673	0.17856	0.883584
cold	A/NINV2	actin
0cl	25.1933	20.0589	20.0034	5.46184	0	1	1	0	0
0cl	25.8463	19.9784			0	1
0cl	25.3562	19.973			0	1
6cl	23.5272	19.7542	19.6753	3.8519	-1.60994	3.05239	2.82962	0.211496	0.122108
6cl	23.7412	19.9117		4.06591	-1.39593	2.63158
6cl	23.6492	19.36		3.9739	-1.48794	2.80489
24cl	23.3023	19.3337	19.3715	3.93079	-1.53105	2.88996	2.63821	0.277064	0.159963
24cl	23.4093	19.4359		4.03783	-1.42401	2.6833
24cl	23.606	19.3448		4.23449	-1.22735	2.34137
48cl	22.967	19.6673	19.5631	3.40387	-2.05797	4.16399	4.48499	0.301702	0.174187
48cl	22.846	19.5533		3.28288	-2.17896	4.52827
48cl	22.7732	19.4687		3.21006	-2.25179	4.76272
72cl	23.8137	19.9022	19.8543	3.9594	-1.50244	2.83321	2.8974	0.157263	0.0907956
72cl	23.8398	19.7866		3.98552	-1.47632	2.78238
72cl	23.6948	19.874		3.8405	-1.62134	3.0766
cold	A/NINV3	actin
0cl	25.449	20.0589	20.0034	5.50211	0	1	1	0	0
0cl	25.5405	19.9784			0	1
0cl	25.5272	19.973			0	1
6cl	24.6536	19.7542	19.6753	4.97831	-0.523799	1.43774	1.48304	0.0901482	0.0520471
6cl	24.6669	19.9117		4.99163	-0.510483	1.42453
6cl	24.5113	19.36		4.83594	-0.666169	1.58685
24cl	24.3792	19.3337	19.3715	5.00766	-0.494444	1.40878	1.33916	0.0871835	0.0503354
24cl	24.4223	19.4359		5.05076	-0.451347	1.36732
24cl	24.5617	19.3448		5.19017	-0.311935	1.24137
48cl	23.9891	19.6673	19.5631	4.42603	-1.07608	2.1083	2.21322	0.14599	0.0842873
48cl	23.8143	19.5533		4.25118	-1.25093	2.37995
48cl	23.9599	19.4687		4.39682	-1.10529	2.15142
72cl	24.4974	19.9022	19.8543	4.64314	-0.858967	1.81374	1.83294	0.202008	0.116629
72cl	24.3251	19.7866		4.47081	-1.0313	2.04387
72cl	24.6416	19.874		4.78734	-0.714771	1.64122
cold	A/NINV4	actin
0cl	27.6812	20.0589	20.0034	7.58967	0	1	1	0	0
0cl	27.5918	19.9784			0	1
0cl	27.5063	19.973			0	1
6cl	26.9548	19.7542	19.6753	7.27948	-0.310187	1.23987	1.25451	0.0441429	0.0254859
6cl	26.8819	19.9117		7.2066	-0.383071	1.30411
6cl	26.9786	19.36		7.30332	-0.286349	1.21955
24cl	26.653	19.3337	19.3715	7.28155	-0.308119	1.23809	1.27408	0.0352206	0.0203346
24cl	26.5733	19.4359		7.20178	-0.387892	1.30848
24cl	26.6099	19.3448		7.23842	-0.351248	1.27566
48cl	27.0454	19.6673	19.5631	7.48234	-0.107325	1.07723	0.982685	0.169671	0.0979596
48cl	27.4987	19.5533		7.93559	0.345922	0.786805
48cl	27.0364	19.4687		7.47328	-0.116393	1.08402
72cl	27.264	19.9022	19.8543	7.40973	-0.179935	1.13283	1.19821	0.118285	0.068292
72cl	27.0274	19.7866		7.17309	-0.416578	1.33476
72cl	27.2714	19.874		7.41711	-0.172556	1.12705
cold	A/NINV5	actin
0cl	31.9498	19.5417	19.3336	12.3449	0	1	1	0	0
0cl	31.9689	19.3988			0	1
0cl	31.1168	19.0603			0	1
6cl	31.5006	19.3494	19.4098	12.0908	-0.254131	1.19262	1.11774	0.203591	0.117544
6cl	31.9272	19.4868		12.5174	0.172494	0.887308
6cl	31.4061	19.3932		11.9963	-0.348552	1.27328
24cl	32.166	19.1364	19.0482	13.1178	0.772954	0.585218	0.428106	0.137558	0.0794191
24cl	32.9955	18.9751		13.9473	1.60241	0.329325
24cl	32.8284	19.0331		13.7802	1.43528	0.369774
48cl	31.9856	19.4406	19.3593	12.6262	0.281358	0.822816	0.957953	0.125484	0.0724485
48cl	31.6055	19.3825		12.2462	-0.0986849	1.0708
48cl	31.733	19.2548		12.3737	0.0287851	0.980245
72cl	31.4089	19.4976	19.5821	11.8268	-0.51811	1.43208	1.1116	0.292017	0.168596
72cl	31.8674	19.7071		12.2853	-0.0595589	1.04215
72cl	32.1436	19.5415		12.5615	0.216642	0.860566
cold	A/NINV6	actin
0cl	24.5651	20.0589	20.0034	4.53672	0	1	1	0	0
0cl	24.5749	19.9784			0	1
0cl	24.4805	19.973			0	1
6cl	23.7377	19.7542	19.6753	4.06238	-0.474333	1.38928	1.31951	0.0728337	0.0420506
6cl	23.8057	19.9117		4.13039	-0.40633	1.32531
6cl	23.8971	19.36		4.22178	-0.314934	1.24395
24cl	23.9294	19.3337	19.3715	4.55791	0.021197	0.985415	0.990088	0.0217608	0.0125636
24cl	23.8884	19.4359		4.51694	-0.0197805	1.01381
24cl	23.9506	19.3448		4.57911	0.0423934	0.971043
48cl	23.7926	19.6673	19.5631	4.22953	-0.307184	1.23729	1.34585	0.0966591	0.0558062
48cl	23.6376	19.5533		4.07445	-0.462265	1.3777
48cl	23.5913	19.4687		4.02822	-0.508501	1.42257
72cl	25.2821	19.9022	19.8543	5.42788	0.891162	0.53918	0.83914	0.259778	0.149983
72cl	24.4045	19.7866		4.5502	0.0134875	0.990695
72cl	24.4091	19.874		4.5548	0.0180823	0.987545
c	A/NINV7	actin
0cl	23.2254	18.9034	18.9307	4.09486	0	1	1	0	0
0cl	22.7372	19.0179			0	1
0cl	23.1141	18.8708			0	1
6cl	21.5517	19.1593	19.0555	2.49614	-1.59872	3.02875	3.37651	0.308953	0.178374
6cl	21.2947	18.9208		2.23915	-1.85571	3.61929
6cl	21.3507	19.0865		2.29516	-1.79971	3.48149
24cl	21.2624	18.7942	18.8923	2.37008	-1.72478	3.3053	3.60544	0.263216	0.151968
24cl	21.0624	18.9311		2.17001	-1.92485	3.79698
24cl	21.0942	18.9518		2.20187	-1.89299	3.71404
48cl	20.0133	19.2491	19.2206	0.792767	-3.3021	9.86347	9.99957	0.119336	0.0688988
48cl	19.9811	19.1468		0.760536	-3.33433	10.0863
48cl	19.9865	19.2658		0.765892	-3.32897	10.0489
72cl	20.4449	19.3306	19.2935	1.1514	-2.94347	7.69258	7.13716	0.494283	0.285374
72cl	20.5865	19.2052		1.29303	-2.80183	6.97325
72cl	20.6344	19.3446		1.3409	-2.75396	6.74565
cold	VINV1	actin
0cl	30.184	20.0589	20.0034	10.1496	0	1	1	0	0
0cl	30.1133	19.9784			0	1
0cl	30.1618	19.973			0	1
6cl	30.3048	19.7542	19.6753	10.6295	0.479939	0.717008	0.794926	0.0698239	0.0403128
6cl	30.0563	19.9117		10.3809	0.231366	0.851828
6cl	30.1184	19.36		10.443	0.293461	0.815942
24cl	29.8958	19.3337	19.3715	10.5243	0.374692	0.77127	0.716118	0.0724753	0.0418436
24cl	30.1784	19.4359		10.807	0.657373	0.634032
24cl	29.9495	19.3448		10.578	0.428464	0.743052
48cl	29.5826	19.6673	19.5631	10.0195	-0.130054	1.09433	1.20833	0.118733	0.0685504
48cl	29.4504	19.5533		9.88732	-0.262258	1.19935
48cl	29.2999	19.4687		9.73675	-0.412826	1.33129
72cl	30.0239	19.9022	19.8543	10.1697	0.0201009	0.986164	1.0704	0.0933048	0.0538695
72cl	29.7765	19.7866		9.92222	-0.227359	1.17069
72cl	29.9275	19.874		10.0732	-0.0763442	1.05434
cold	VINV2	actin
0cl	27.943	20.0589	20.0034	7.85533	0	1	1	0	0
0cl	27.7789	19.9784			0	1
0cl	27.8544	19.973			0	1
6cl	26.1363	19.7542	19.6753	6.461	-1.39434	2.62867	2.94745	0.544602	0.314426
6cl	26.1315	19.9117		6.45622	-1.39912	2.6374
6cl	25.6922	19.36		6.01687	-1.83846	3.57628
24cl	24.5138	19.3337	19.3715	5.1423	-2.71303	6.55696	6.38546	0.276337	0.159543
24cl	24.6259	19.4359		5.25442	-2.60091	6.06668
24cl	24.5191	19.3448		5.14764	-2.70769	6.53274
48cl	24.9345	19.6673	19.5631	5.37138	-2.48395	5.59428	5.63068	0.0652591	0.0376773
48cl	24.9351	19.5533		5.37204	-2.4833	5.59174
48cl	24.906	19.4687		5.34285	-2.51248	5.70602
72cl	25.2406	19.9022	19.8543	5.38629	-2.46905	5.53677	5.14683	0.338023	0.195158
72cl	25.3974	19.7866		5.54311	-2.31223	4.96649
72cl	25.4059	19.874		5.55164	-2.3037	4.93721
cold	CWINV1	actin
0cl	27.9523	19.5417	19.3336	8.6326	0	1	1	0	0
0cl	27.9968	19.3988			0	1
0cl	27.9495	19.0603			0	1
6cl	26.7621	19.3494	19.4098	7.35232	-1.28028	2.42886	2.56718	0.127868	0.0738243
6cl	26.6686	19.4868		7.25874	-1.37385	2.59162
6cl	26.6196	19.3932		7.20979	-1.42281	2.68107
24cl	28.473	19.1364	19.0482	9.42477	0.79217	0.577475	0.610377	0.0383977	0.0221689
24cl	28.4152	18.9751		9.36695	0.734349	0.601089
24cl	28.2966	19.0331		9.2484	0.615803	0.652566
48cl	25.3892	19.4406	19.3593	6.02982	-2.60277	6.07453	6.73571	0.600334	0.346603
48cl	25.2083	19.3825		5.84895	-2.78365	6.88593
48cl	25.1346	19.2548		5.77528	-2.85732	7.24667
72cl	26.7721	19.4976	19.5821	7.18998	-1.44262	2.71814	2.82868	0.173494	0.100167
72cl	26.616	19.7071		7.03393	-1.59867	3.02864
72cl	26.7609	19.5415		7.17881	-1.45378	2.73926
cold	CWINV2	actin
0cl	32.0664	19.5417	19.3336	12.8997	0	1	1	0	0
0cl	32.5412	19.3988			0	1
0cl	32.0923	19.0603			0	1
6cl	31.8632	19.3494	19.4098	12.4534	-0.446362	1.3626	1.41503	0.240522	0.138865
6cl	31.5633	19.4868		12.1534	-0.746264	1.67744
6cl	32.0404	19.3932		12.6306	-0.269093	1.20505
24cl	31.9426	19.1364	19.0482	12.8943	-0.00536728	1.00373	1.00597	0.237261	0.136983
24cl	32.3253	18.9751		13.2771	0.377386	0.769831
24cl	31.6325	19.0331		12.5843	-0.315378	1.24434
48cl	31.3736	19.4406	19.3593	12.0143	-0.885393	1.84727	1.69727	0.428256	0.247254
48cl	31.2373	19.3825		11.878	-1.02173	2.03036
48cl	31.979	19.2548		12.6197	-0.280003	1.2142
72cl	31.1847	19.4976	19.5821	11.6026	-1.29713	2.45739	2.73345	0.25223	0.145625
72cl	31.001	19.7071		11.4189	-1.48081	2.79106
72cl	30.9202	19.5415		11.3381	-1.56164	2.95188
cold	CWINV3	actin
0cl	28.8515	19.5417	19.3336	9.67164	0	1	1	0	0
0cl	29.2553	19.3988			0	1
0cl	28.9089	19.0603			0	1
6cl	30.0927	19.3494	19.4098	10.6828	1.0112	0.496132	0.526721	0.0391423	0.0225988
6cl	29.8903	19.4868		10.4805	0.808863	0.570832
6cl	30.0439	19.3932		10.634	0.962406	0.5132
24cl	30.949	19.1364	19.0482	11.9008	2.22917	0.213282	0.276686	0.0563763	0.0325489
24cl	30.3585	18.9751		11.3103	1.63861	0.321165
24cl	30.4781	19.0331		11.4299	1.75823	0.29561
48cl	29.3716	19.4406	19.3593	10.0123	0.340651	0.789685	0.88698	0.0895473	0.0517001
48cl	29.081	19.3825		9.72163	0.0499922	0.965942
48cl	29.1745	19.2548		9.81515	0.14351	0.905314
72cl	29.0923	19.4976	19.5821	9.51025	-0.161395	1.11837	1.22896	0.154871	0.0894149
72cl	29.0364	19.7071		9.45433	-0.217307	1.16256
72cl	28.7622	19.5415		9.18008	-0.491561	1.40596
cold	CWINV4	actin
0cl	25.1834	19.5417	19.3336	5.81388	0	1	1	0	0
0cl	25.052	19.3988			0	1
0cl	25.2071	19.0603			0	1
6cl	25.2256	19.3494	19.4098	5.81578	0.00190163	0.998683	1.03537	0.047935	0.0276753
6cl	25.0999	19.4868		5.69007	-0.12381	1.08961
6cl	25.1982	19.3932		5.78839	-0.0254917	1.01783
24cl	26.0274	19.1364	19.0482	6.9792	1.16532	0.445865	0.571379	0.11158	0.0644209
24cl	25.5777	18.9751		6.52951	0.715626	0.608941
24cl	25.463	19.0331		6.4148	0.600922	0.659332
48cl	25.6706	19.4406	19.3593	6.31126	0.497378	0.708393	0.63752	0.0659046	0.0380501
48cl	25.9639	19.3825		6.60454	0.79066	0.57808
48cl	25.8488	19.2548		6.48944	0.675564	0.626087
72cl	26.6746	19.4976	19.5821	7.09254	1.27866	0.412179	0.39134	0.0190709	0.0110106
72cl	26.7652	19.7071		7.18316	1.36928	0.387085
72cl	26.8119	19.5415		7.22986	1.41598	0.374756
cold	CWINV5	actin
0cl	36.2542	19.5417	19.3336	16.0445	0	1	1	0	0
0cl	35.1306	19.3988			0	1
0cl	34.7495	19.0603			0	1
6cl	36.9965	19.3494	19.4098	17.5867	1.54222	0.343357	0.616761	0.301313	0.173963
6cl	35.5439	19.4868		16.1341	0.0895519	0.939815
6cl	36.2726	19.3932		16.8628	0.818296	0.567111
24cl	34.8098	19.1364	19.0482	15.7616	-0.282893	1.21663	1.25511	0.0965918	0.0557673
24cl	34.8494	18.9751		15.8012	-0.243282	1.18368
24cl	34.6438	19.0331		15.5956	-0.448909	1.36501
48cl	35.1218	19.4406	19.3593	15.7625	-0.282039	1.21591	1.06975	0.331244	0.191244
48cl	35.938	19.3825		16.5787	0.534157	0.690562
48cl	35.0223	19.2548		15.6629	-0.381584	1.30277
72cl	36.3182	19.4976	19.5821	16.7361	0.691587	0.619172	0.861917	0.710443	0.410174
72cl	37.3413	19.7071		17.7592	1.71472	0.304661
72cl	34.8937	19.5415		15.3117	-0.732848	1.66192
C. sinensis	A/NINV1	actin
0cl	31.1764	24.6806	24.5844	6.85223	0	1	1	0	0
0cl	31.6064	24.5895			0	1
0cl	31.527	24.4831			0	1
6cl	32.4804	23.1753	23.0858	9.39456	2.54234	0.171665	0.216654	0.0394743	0.0227905
6cl	32.0408	23.076		8.95501	2.10279	0.232808
6cl	31.9643	23.0062		8.8785	2.02627	0.245489
24cl	31.6191	23.4883	23.434	8.18505	1.33283	0.396989	0.32608	0.068313	0.0394405
24cl	31.9276	23.3548		8.49359	1.64137	0.320553
24cl	32.2258	23.4589		8.79177	1.93954	0.260699
48cl	30.6788	22.3669	22.2121	8.46671	1.61448	0.326582	0.33212	0.00609392	0.00351832
48cl	30.6265	22.1075		8.41437	1.56214	0.338648
48cl	30.6589	22.1618		8.44676	1.59453	0.331129
72cl	29.6396	21.6897	21.6578	7.9818	1.12957	0.457052	0.396458	0.0526299	0.0303859
72cl	29.9754	21.6378		8.31761	1.46538	0.362139
72cl	29.9437	21.6458		8.28592	1.43369	0.370182
cold	A/NINV2	actin
0cl	31.4254	24.6806	24.5844	6.93533	0	1	1	0	0
0cl	31.3348	24.5895			0	1
0cl	31.799	24.4831			0	1
6cl	29.9572	23.1753	23.0858	6.87132	-0.0640043	1.04536	0.92408	0.116003	0.0669746
6cl	30.153	23.076		7.06715	0.131821	0.912679
6cl	30.3177	23.0062		7.23187	0.296548	0.814198
24cl	29.9324	23.4883	23.434	6.49839	-0.43694	1.35373	1.42482	0.0617456	0.0356488
24cl	29.8184	23.3548		6.38435	-0.550973	1.46507
24cl	29.8277	23.4589		6.39366	-0.54167	1.45566
48cl	28.5337	22.3669	22.2121	6.32161	-0.613715	1.53019	1.42631	0.10065	0.0581102
48cl	28.6421	22.1075		6.42995	-0.505376	1.41949
48cl	28.7368	22.1618		6.52472	-0.410604	1.32924
72cl	27.888	21.6897	21.6578	6.23025	-0.705076	1.63023	1.55767	0.0634789	0.0366496
72cl	27.9962	21.6378		6.33848	-0.596844	1.5124
72cl	27.9792	21.6458		6.32144	-0.613884	1.53037
cold	A/NINV3	actin
0cl	30.295	24.6806	24.5844	5.74873	0	1	1	0	0
0cl	30.3334	24.5895			0	1
0cl	30.371	24.4831			0	1
6cl	28.2052	23.1753	23.0858	5.11938	-0.629351	1.54687	1.71025	0.163603	0.0944562
6cl	27.9284	23.076		4.84255	-0.906178	1.87407
6cl	28.0607	23.0062		4.97489	-0.773835	1.70981
24cl	27.6816	23.4883	23.434	4.2476	-1.50113	2.83064	2.32796	0.543354	0.313706
24cl	27.9187	23.3548		4.48464	-1.26409	2.40176
24cl	28.3742	23.4589		4.94016	-0.808569	1.75147
48cl	26.7079	22.3669	22.2121	4.4958	-1.25293	2.38325	2.44725	0.137877	0.0796035
48cl	26.5793	22.1075		4.36717	-1.38156	2.6055
48cl	26.7263	22.1618		4.51422	-1.23451	2.35301
72cl	25.7287	21.6897	21.6578	4.07098	-1.67775	3.19928	3.86047	0.572735	0.330669
72cl	25.3349	21.6378		3.67717	-2.07156	4.20341
72cl	25.3434	21.6458		3.68567	-2.06306	4.17871
cold	A/NINV4	actin
0cl	31.5875	24.6806	24.5844	7.33208	0	1	1	0	0
0cl	31.9692	24.5895			0	1
0cl	32.1928	24.4831			0	1
6cl	29.9852	23.1753	23.0858	6.89935	-0.432728	1.34978	1.46337	0.142779	0.0824334
6cl	29.7187	23.076		6.63284	-0.699238	1.62365
6cl	29.9154	23.0062		6.82958	-0.502502	1.41667
24cl	30.3357	23.4883	23.434	6.90172	-0.430362	1.34757	1.47836	0.17022	0.0982765
24cl	30.0255	23.3548		6.59152	-0.740556	1.67082
24cl	30.2636	23.4589		6.82956	-0.502523	1.41669
48cl	29.7259	22.3669	22.2121	7.51375	0.181667	0.881683	0.983947	0.259564	0.149859
48cl	29.1891	22.1075		6.97699	-0.355091	1.27907
48cl	29.8823	22.1618		7.67017	0.338085	0.791091
72cl	28.4779	21.6897	21.6578	6.82016	-0.511922	1.42595	1.34889	0.170624	0.0985096
72cl	28.4366	21.6378		6.77883	-0.553246	1.46738
72cl	28.784	21.6458		7.12628	-0.205798	1.15332
cold	A/NINV5	actin
0cl	32.084	24.6806	24.5844	7.91795	0	1	1	0	0
0cl	32.7192	24.5895			0	1
0cl	32.7038	24.4831			0	1
6cl	31.8749	23.1753	23.0858	8.78902	0.871066	0.546743	0.377032	0.152845	0.0882449
6cl	32.5853	23.076		9.49946	1.58151	0.334133
6cl	33.0025	23.0062		9.91667	1.99872	0.250222
24cl	32.7946	23.4883	23.434	9.36058	1.44263	0.367896	0.265534	0.101761	0.0587516
24cl	33.2716	23.3548		9.83759	1.91964	0.26432
24cl	33.9568	23.4589		10.5228	2.60485	0.164385
48cl	32.2599	22.3669	22.2121	10.0478	2.12982	0.228487	0.234035	0.049936	0.0288306
48cl	31.9334	22.1075		9.72128	1.80332	0.286514
48cl	32.5481	22.1618		10.336	2.41808	0.187105
72cl	33.8015	21.6897	21.6578	12.1438	4.22582	0.0534444	0.0559516	0.00489756	0.00282761
72cl	33.8186	21.6378		12.1609	4.2429	0.0528152
72cl	33.5968	21.6458		11.939	4.02104	0.0615951
cold	A/NINV6	actin
0cl	30.7703	24.6806	24.5844	5.83237	0	1	1	0	0
0cl	30.2887	24.5895			0	1
0cl	30.1913	24.4831			0	1
6cl	28.7797	23.1753	23.0858	5.69384	-0.138528	1.10078	1.22243	0.106813	0.0616683
6cl	28.5387	23.076		5.4529	-0.37947	1.30086
6cl	28.5783	23.0062		5.4925	-0.339874	1.26565
24cl	29.5349	23.4883	23.434	6.10089	0.268518	0.830172	0.903155	0.170096	0.0982048
24cl	29.6217	23.3548		6.18763	0.355256	0.781731
24cl	29.1321	23.4589		5.69807	-0.134305	1.09756
48cl	28.3117	22.3669	22.2121	6.09963	0.267256	0.830898	0.787965	0.0393203	0.0227016
48cl	28.4042	22.1075		6.19214	0.359769	0.77929
48cl	28.4524	22.1618		6.2403	0.407925	0.753706
72cl	27.4958	21.6897	21.6578	5.83804	0.00566864	0.996079	1.11298	0.173711	0.100292
72cl	27.4471	21.6378		5.78935	-0.0430222	1.03027
72cl	27.0977	21.6458		5.43995	-0.392416	1.31259
cold	A/NINV7	actin
0cl	28.2956	22.8819	22.5749	5.72497	0	1	1	0	0
0cl	28.1978	22.5187			0	1
0cl	28.4061	22.324			0	1
6cl	25.4231	22.3809	22.241	3.18206	-2.54291	5.82762	6.36456	0.467283	0.269786
6cl	25.2263	22.2277		2.98532	-2.73965	6.67908
6cl	25.2464	22.1145		3.00535	-2.71962	6.58699
24cl	25.0833	22.5396	22.5282	2.55519	-3.16978	8.99907	9.1197	0.187072	0.108006
24cl	25.0304	22.5255		2.50229	-3.22268	9.3352
24cl	25.0792	22.5194		2.55107	-3.1739	9.02482
48cl	23.5769	21.4075	21.3363	2.24061	-3.48436	11.1917	12.1699	0.89026	0.513992
48cl	23.4307	21.3169		2.09441	-3.63055	12.3853
48cl	23.3683	21.2844		2.03201	-3.69295	12.9327
72cl	21.9879	20.8733	20.9878	1.00016	-4.7248	26.4428	26.4916	0.692895	0.400043
72cl	22.0221	21.4944		1.0343	-4.69066	25.8244
72cl	21.9468	20.5956		0.959028	-4.76594	27.2076
cold	VINV1	actin
0cl	33.8132	24.6806	24.5844	9.37381	0	1	1	0	0
0cl	34.3538	24.5895			0	1
0cl	33.7076	24.4831			0	1
6cl	31.3562	23.1753	23.0858	8.27037	-1.10344	2.14866	2.14672	0.0515217	0.0297461
6cl	31.3239	23.076		8.23812	-1.13569	2.19724
6cl	31.3932	23.0062		8.30737	-1.06644	2.09425
24cl	32.9691	23.4883	23.434	9.5351	0.161287	0.894227	0.795475	0.0899713	0.0519449
24cl	33.2855	23.3548		9.85144	0.477633	0.718155
24cl	33.1773	23.4589		9.74332	0.369516	0.774042
48cl	31.2555	22.3669	22.2121	9.04336	-0.330447	1.2574	1.2167	0.19007	0.109737
48cl	31.118	22.1075		8.90587	-0.467936	1.38313
48cl	31.5722	22.1618		9.36005	-0.0137583	1.00958
72cl	29.8576	21.6897	21.6578	8.19983	-1.17397	2.25632	2.19027	0.0697257	0.0402561
72cl	29.9493	21.6378		8.29153	-1.08228	2.11738
72cl	29.896	21.6458		8.2382	-1.13561	2.19712
cold	VINV2	actin
0cl	33.9208	22.8819	22.5749	11.911	0	1	1	0	0
0cl	34.6998	22.5187			0	1
0cl	34.837	22.324			0	1
6cl	30.5195	22.3809	22.241	8.27852	-3.63251	12.4021	11.9247	1.11705	0.644931
6cl	30.4826	22.2277		8.24158	-3.66945	12.7237
6cl	30.7395	22.1145		8.49848	-3.41255	10.6483
24cl	30.9797	22.5396	22.5282	8.45151	-3.45952	11.0007	11.904	1.08525	0.626572
24cl	30.9027	22.5255		8.37454	-3.53649	11.6035
24cl	30.7268	22.5194		8.19867	-3.71236	13.1079
48cl	29.1081	21.4075	21.3363	7.77183	-4.1392	17.6207	18.0372	0.976653	0.563871
48cl	29.1315	21.3169		7.79517	-4.11586	17.3379
48cl	28.9878	21.2844		7.65153	-4.2595	19.1531
72cl	27.8602	20.8733	20.9878	6.87245	-5.03858	32.8673	35.5358	2.56267	1.47956
72cl	27.7384	21.4944		6.75065	-5.16038	35.7626
72cl	27.6517	20.5956		6.66395	-5.24708	37.9776
cold	CWINV1	actin
0cl	32.3419	22.8819	22.5749	11.2038	0	1	1	0	0
0cl	34.1539	22.5187			0	1
0cl	34.84	22.324			0	1
6cl	33.2229	22.3809	22.241	10.9819	-0.221919	1.16628	1.19124	0.151185	0.0872865
6cl	33.0082	22.2277		10.7672	-0.436541	1.35336
6cl	33.3688	22.1145		11.1278	-0.0760028	1.05409
24cl	31.9873	22.5396	22.5282	9.45913	-1.74464	3.35111	3.70441	0.687554	0.39696
24cl	31.563	22.5255		9.03488	-2.16889	4.49678
24cl	32.0247	22.5194		9.49654	-1.70723	3.26534
48cl	27.23	21.4075	21.3363	5.89371	-5.31006	39.6723	38.7322	1.7674	1.02041
48cl	27.3426	21.3169		6.00632	-5.19745	36.6934
48cl	27.2242	21.2844		5.88795	-5.31582	39.8309
72cl	25.4999	20.8733	20.9878	4.51217	-6.6916	103.365	112.32	9.05351	5.22705
72cl	25.3826	21.4944		4.3948	-6.80897	112.125
72cl	25.2671	20.5956		4.27933	-6.92444	121.469
cold	CWINV2	actin
0cl	33.6517	22.8819	22.5749	11.468	0	1	1	0	0
0cl	34.1033	22.5187			0	1
0cl	34.3735	22.324			0	1
6cl	32.802	22.3809	22.241	10.561	-0.906966	1.8751	2.4701	0.665396	0.384167
6cl	32.4784	22.2277		10.2374	-1.23058	2.34662
6cl	32.0361	22.1145		9.79508	-1.67292	3.18859
24cl	34.1625	22.5396	22.5282	11.6343	0.166309	0.891119	0.963592	0.619914	0.357908
24cl	33.3032	22.5255		10.7751	-0.692924	1.61656
24cl	35.3804	22.5194		12.8522	1.38421	0.3831
48cl	33.7242	21.4075	21.3363	12.3879	0.919886	0.528551	0.541359	0.112127	0.0647367
48cl	34.0013	21.3169		12.665	1.19699	0.436186
48cl	33.4052	21.2844		12.0689	0.600904	0.65934
72cl	34.2184	20.8733	20.9878	13.2306	1.76263	0.29471	0.351657	0.10819	0.0624634
72cl	33.5254	21.4944		12.5377	1.06968	0.476426
72cl	34.2726	20.5956		13.2849	1.81688	0.283835
cold	CWINV3	actin
0cl	31.1184	22.8819	22.5749	8.6783	0	1	1	0	0
0cl	31.1261	22.5187			0	1
0cl	31.515	22.324			0	1
6cl	31.0939	22.3809	22.241	8.85286	0.174561	0.886037	0.745459	0.14248	0.0822608
6cl	31.6535	22.2277		9.4125	0.734202	0.60115
6cl	31.3359	22.1145		9.09489	0.416596	0.74919
24cl	31.928	22.5396	22.5282	9.39985	0.721559	0.606442	0.344937	0.266757	0.154012
24cl	34.9781	22.5255		12.4499	3.7716	0.0732207
24cl	32.7	22.5194		10.1718	1.4935	0.355149
48cl	32.1733	21.4075	21.3363	10.837	2.15874	0.223952	0.241804	0.0772631	0.0446078
48cl	32.5289	21.3169		11.1926	2.51433	0.17503
48cl	31.6297	21.2844		10.2934	1.61515	0.326431
72cl	31.1262	20.8733	20.9878	10.1384	1.46014	0.363457	0.343144	0.01893	0.0109292
72cl	31.2831	21.4944		10.2954	1.61707	0.325997
72cl	31.2225	20.5956		10.2348	1.55649	0.339978
cold	CWINV4	actin
0cl	30.1775	22.8819	22.5749	7.31691	0	1	1	0	0
0cl	29.9912	22.5187			0	1
0cl	29.5066	22.324			0	1
6cl	29.9742	22.3809	22.241	7.73321	0.4163	0.749344	1.17004	0.371436	0.214449
6cl	29.1704	22.2277		6.92944	-0.387474	1.3081
6cl	29.0192	22.1145		6.7782	-0.538713	1.45268
24cl	30.5431	22.5396	22.5282	8.01492	0.698012	0.616421	0.890112	0.315	0.181866
24cl	30.1323	22.5255		7.60412	0.287213	0.819484
24cl	29.5412	22.5194		7.01306	-0.303846	1.23443
48cl	29.2299	21.4075	21.3363	7.89363	0.576724	0.670485	0.627345	0.037456	0.0216252
48cl	29.37	21.3169		8.0337	0.716796	0.608447
48cl	29.3827	21.2844		8.04644	0.729527	0.603102
72cl	29.622	20.8733	20.9878	8.63422	1.31731	0.401283	0.427999	0.117337	0.0677444
72cl	29.9203	21.4944		8.93253	1.61562	0.326324
72cl	29.1505	20.5956		8.16274	0.845832	0.55639
cold	CWINV5	actin
0cl	34.9653	22.8819	22.5749	12.1599	0	1	1	0	0
0cl	34.3155	22.5187			0	1
0cl	34.9235	22.324			0	1
6cl	35.384	22.3809	22.241	13.143	0.983093	0.505894	0.322129	0.160067	0.092415
6cl	36.6313	22.2277		14.3903	2.23047	0.213089
6cl	36.4159	22.1145		14.1749	2.01507	0.247402
24cl	37.2001	22.5396	22.5282	14.6719	2.51204	0.175307	0.313675	0.152171	0.0878562
24cl	35.757	22.5255		13.2289	1.069	0.476651
24cl	36.4785	22.5194		13.9504	1.79052	0.289068
48cl	37.4735	21.4075	21.3363	16.1372	3.97734	0.0634895	0.096173	0.0662132	0.0382282
48cl	37.7434	21.3169		16.4071	4.24725	0.0526563
48cl	36.0325	21.2844		14.6963	2.53639	0.172373
72cl	34.8385	20.8733	20.9878	13.8508	1.69091	0.309731	0.276928	0.0321976	0.0185893
72cl	35.1746	21.4944		14.1868	2.02696	0.245372
72cl	35.0066	20.5956		14.0188	1.85894	0.27568
C. grandis	A/NINV1	actin
0cl	27.6458	20.6789	20.6842	7.04315	0	1	1	0	0
0cl	27.7967	20.6118			0	1
0cl	27.7396	20.7619			0	1
6cl	26.5143	20.0814	20.0814	6.43298	-0.610173	1.52644	1.52876	0.0383516	0.0221423
6cl	26.4754	20.1456		6.39403	-0.649123	1.56821
6cl	26.5476	20.017		6.46628	-0.576876	1.49162
24cl	26.414	20.3623	20.2672	6.14683	-0.89632	1.86131	1.80925	0.0777987	0.0449171
24cl	26.4254	20.1792		6.15826	-0.884891	1.84662
24cl	26.5281	20.2599		6.2609	-0.782256	1.71982
48cl	26.5148	20.004	20.0223	6.49256	-0.550591	1.46469	1.38771	0.0753794	0.0435203
48cl	26.6714	20.0016		6.64915	-0.394004	1.31403
48cl	26.5962	20.0612		6.57387	-0.469283	1.38442
72cl	28.4275	21.3983	21.2989	7.12858	0.0854219	0.942509	0.964778	0.0662581	0.0382541
72cl	28.2865	21.2609		6.98754	-0.0556151	1.0393
72cl	28.4742	21.2376		7.17522	0.132066	0.912524
cold	A/NINV2	actin
0cl	26.0646	20.6789	20.6842	5.40041	0	1	1	0	0
0cl	26.1453	20.6118			0	1
0cl	26.0439	20.7619			0	1
6cl	25.3742	20.0814	20.0814	5.29281	-0.1076	1.07743	1.18965	0.106126	0.0612719
6cl	25.1162	20.1456		5.03483	-0.36558	1.2884
6cl	25.215	20.017		5.13362	-0.266789	1.20313
24cl	25.3342	20.3623	20.2672	5.06705	-0.333362	1.25995	1.56925	0.268834	0.155211
24cl	24.9011	20.1792		4.63394	-0.766471	1.7011
24cl	24.8629	20.2599		4.59578	-0.804633	1.7467
48cl	26.0869	20.004	20.0223	6.06461	0.664205	0.631036	0.793226	0.14047	0.0811005
48cl	25.6192	20.0016		5.59693	0.196517	0.872655
48cl	25.6137	20.0612		5.59143	0.191018	0.875987
72cl	28.3296	21.3983	21.2989	7.03062	1.63021	0.323041	0.4798	0.136753	0.0789546
72cl	27.5838	21.2609		6.28483	0.884422	0.541705
72cl	27.4986	21.2376		6.19964	0.799234	0.574654
cold	A/NINV3	actin
0cl	26.5753	20.6789	20.6842	5.84719	0	1	1	0	0
0cl	26.6743	20.6118			0	1
0cl	26.3446	20.7619			0	1
6cl	25.3897	20.0814	20.0814	5.30837	-0.538818	1.45278	1.45794	0.030322	0.0175064
6cl	25.412	20.1456		5.33064	-0.516553	1.43053
6cl	25.3527	20.017		5.27138	-0.575811	1.49051
24cl	25.445	20.3623	20.2672	5.17785	-0.669344	1.59035	1.65409	0.09531	0.0550273
24cl	25.2958	20.1792		5.02862	-0.818571	1.76366
24cl	25.4288	20.2599		5.16168	-0.685505	1.60826
48cl	25.3273	20.004	20.0223	5.30502	-0.542173	1.45616	1.54111	0.0735853	0.0424845
48cl	25.2047	20.0016		5.18243	-0.66476	1.5853
48cl	25.2078	20.0612		5.18557	-0.661622	1.58186
72cl	26.6313	21.3983	21.2989	5.33235	-0.514839	1.42883	1.62766	0.174416	0.100699
72cl	26.3348	21.2609		5.03584	-0.811349	1.75485
72cl	26.3812	21.2376		5.08225	-0.764942	1.6993
cold	A/NINV4	actin
0cl	26.0646	20.6789	20.6842	5.38039	0	1	1	0	0
0cl		20.6118			0	1
0cl		20.7619			0	1
6cl		20.0814	20.0814	-20.0814	-25.4617	4.62113e+07	4.62113e+07	0	0
6cl		20.1456		-20.0814	-25.4617	4.62113e+07
6cl		20.017		-20.0814	-25.4617	4.62113e+07
24cl		20.3623	20.2672	-20.2672	-25.6475	5.25632e+07	5.25632e+07	0	0
24cl		20.1792		-20.2672	-25.6475	5.25632e+07
24cl		20.2599		-20.2672	-25.6475	5.25632e+07
48cl		20.004	20.0223	-20.0223	-25.4027	4.43573e+07	4.43573e+07	0	0
48cl		20.0016		-20.0223	-25.4027	4.43573e+07
48cl		20.0612		-20.0223	-25.4027	4.43573e+07
72cl		21.3983	21.2989	-21.2989	-26.6793	1.07467e+08	1.07467e+08	0	0
72cl		21.2609		-21.2989	-26.6793	1.07467e+08
72cl		21.2376		-21.2989	-26.6793	1.07467e+08
cold	A/NINV5	actin
0cl	33.0902	20.6789	20.6842	12.4433	0	1	1	0	0
0cl	32.666	20.6118			0	1
0cl	33.6263	20.7619			0	1
6cl	33.8353	20.0814	20.0814	13.754	1.31067	0.403133	0.451139	0.254897	0.147165
6cl	32.9854	20.1456		12.904	0.460716	0.726626
6cl	34.6853	20.017		14.6039	2.16063	0.223659
24cl	33.8467	20.3623	20.2672	13.5796	1.13627	0.454934	0.93058	0.459216	0.265128
24cl	32.2548	20.1792		11.9877	-0.455629	1.37138
24cl	32.7612	20.2599		12.4941	0.0507647	0.965424
48cl	32.6791	20.004	20.0223	12.6568	0.213527	0.862426	0.788092	0.286306	0.165299
48cl	33.5489	20.0016		13.5266	1.08329	0.47195
48cl	32.4231	20.0612		12.4008	-0.042504	1.0299
72cl	32.9877	21.3983	21.2989	11.6888	-0.754521	1.68707	2.43681	0.732009	0.422626
72cl	32.4356	21.2609		11.1367	-1.30665	2.47366
72cl	32.087	21.2376		10.7881	-1.65521	3.1497
cold	A/NINV6	actin
0cl	26.2218	20.6789	20.6842	5.46754	0	1	1	0	0
0cl	26.0386	20.6118			0	1
0cl	26.1948	20.7619			0	1
6cl	25.1582	20.0814	20.0814	5.0768	-0.390737	1.31106	1.53378	0.193407	0.111663
6cl	24.8182	20.1456		4.73687	-0.730674	1.65941
6cl	24.8433	20.017		4.76191	-0.705636	1.63086
24cl	25.4137	20.3623	20.2672	5.14653	-0.321012	1.24921	1.40736	0.166395	0.0960681
24cl	25.2576	20.1792		4.99043	-0.477108	1.39195
24cl	25.0739	20.2599		4.80677	-0.660769	1.58092
48cl	25.1294	20.004	20.0223	5.10709	-0.360456	1.28383	1.17249	0.0965972	0.0557704
48cl	25.3378	20.0016		5.31555	-0.15199	1.1111
48cl	25.3231	20.0612		5.30079	-0.166747	1.12252
72cl	26.9552	21.3983	21.2989	5.65622	0.188683	0.877406	1.06456	0.163372	0.0943226
72cl	26.5293	21.2609		5.2304	-0.237144	1.17866
72cl	26.5805	21.2376		5.28154	-0.186002	1.13761
cold	A/NINV7	actin
0cl	26.3588	20.6789	20.6842	5.5961	0	1	1	0	0
0cl	26.3176	20.6118			0	1
0cl	26.1645	20.7619			0	1
6cl	25.1847	20.0814	20.0814	5.10335	-0.49275	1.40712	1.47439	0.0637886	0.0368284
6cl	25.1099	20.1456		5.02853	-0.567574	1.48203
6cl	25.0601	20.017		4.97879	-0.617311	1.53401
24cl	24.188	20.3623	20.2672	3.92081	-1.67529	3.19384	3.23235	0.143846	0.0830493
24cl	24.1013	20.1792		3.83416	-1.76193	3.39153
24cl	24.2256	20.2599		3.95841	-1.63769	3.11167
48cl	24.376	20.004	20.0223	4.35376	-1.24234	2.36581	2.43377	0.0692094	0.0399581
48cl	24.2941	20.0016		4.27177	-1.32433	2.50417
48cl	24.3366	20.0612		4.31435	-1.28175	2.43134
72cl	24.9577	21.3983	21.2989	3.65875	-1.93735	3.83001	3.9304	0.0951411	0.0549297
72cl	24.9161	21.2609		3.61719	-1.9789	3.94194
72cl	24.8881	21.2376		3.58918	-2.00692	4.01924
cold	VINV1	actin
0cl	27.4586	20.6789	20.6842	6.76878	0	1	1	0	0
0cl	27.4179	20.6118			0	1
0cl	27.4825	20.7619			0	1
6cl	27.8461	20.0814	20.0814	7.76473	0.995954	0.501404	0.474035	0.0285605	0.0164894
6cl	28.0202	20.1456		7.93879	1.17002	0.444416
6cl	27.9202	20.017		7.83889	1.07011	0.476283
24cl	27.239	20.3623	20.2672	6.97179	0.203011	0.868735	0.926987	0.051294	0.0296146
24cl	27.1148	20.1792		6.8476	0.0788237	0.946829
24cl	27.0868	20.2599		6.81959	0.0508086	0.965395
48cl	26.6431	20.004	20.0223	6.62084	-0.147937	1.10798	1.10225	0.0701332	0.0404914
48cl	26.5654	20.0016		6.54309	-0.225691	1.16934
48cl	26.7492	20.0612		6.72694	-0.0418364	1.02942
72cl	30.1603	21.3983	21.2989	8.86136	2.09258	0.23446	0.220081	0.0141599	0.00817521
72cl	30.3459	21.2609		9.047	2.27822	0.206151
72cl	30.2546	21.2376		8.95562	2.18685	0.219631
cold	VINV2	actin
0cl	26.88	20.8769	20.8729	5.9305	0	1	1	0	0
0cl	26.7496	20.7754			0	1
0cl	26.7805	20.9663			0	1
6cl	26.5996	20.2872	20.2744	6.32519	0.394688	0.760654	0.820046	0.0552114	0.0318763
6cl	26.4743	20.2314		6.19988	0.269382	0.829675
6cl	26.4061	20.3047		6.13173	0.201227	0.86981
24cl	26.3132	20.5253	20.4065	5.90676	-0.0237408	1.01659	1.07813	0.0549809	0.0317433
24cl	26.1704	20.3829		5.7639	-0.166601	1.12241
24cl	26.2055	20.3112		5.79905	-0.131451	1.09539
48cl	26.5124	20.1878	20.1311	6.38125	0.450757	0.731659	0.718027	0.0209139	0.0120746
48cl	26.5187	20.0856		6.38755	0.457049	0.728475
48cl	26.5887	20.1199		6.4576	0.5271	0.693948
72cl	28.4326	21.4764	21.4002	7.0324	1.1019	0.465903	0.505769	0.0477636	0.0275763
72cl	28.352	21.3337		6.95173	1.02123	0.492695
72cl	28.1706	21.3905		6.77033	0.839834	0.558708
cold	CWINV1	actin
0cl	30.3873	20.8769	20.8729	9.60055	0	1	1	0	0
0cl	30.4368	20.7754			0	1
0cl	30.5962	20.9663			0	1
6cl	30.2535	20.2872	20.2744	9.97909	0.378539	0.769216	0.743563	0.148343	0.0856458
6cl	30.6508	20.2314		10.3763	0.775796	0.584066
6cl	30.0637	20.3047		9.78923	0.188683	0.877406
24cl	26.4283	20.5253	20.4065	6.02181	-3.57874	11.9484	11.5059	0.515489	0.297618
24cl	26.5555	20.3829		6.14903	-3.45152	10.9399
24cl	26.4673	20.3112		6.06083	-3.53972	11.6295
48cl	29.5901	20.1878	20.1311	9.45903	-0.141524	1.10307	1.1143	0.0660351	0.0381254
48cl	29.655	20.0856		9.52386	-0.0766913	1.0546
48cl	29.4865	20.1199		9.35539	-0.245164	1.18523
72cl	29.4516	21.4764	21.4002	8.05133	-1.54922	2.92658	3.11929	0.286197	0.165236
72cl	29.4239	21.3337		8.02372	-1.57683	2.98314
72cl	29.215	21.3905		7.81473	-1.78582	3.44814
cold	CWINV2	actin
0cl	33.3799	20.8769	20.8729	12.7026	0	1	1	0	0
0cl	33.6914	20.7754			0	1
0cl	33.6549	20.9663			0	1
6cl	37.2677	20.2872	20.2744	16.9933	4.29071	0.0510937	0.0531992	0.0234635	0.0135467
6cl	36.6639	20.2314		16.3895	3.68697	0.0776445
6cl	37.9951	20.3047		17.7207	5.01815	0.0308593
24cl	34.2592	20.5253	20.4065	13.8528	1.15022	0.450555	0.353482	0.0929921	0.053689
24cl	34.6456	20.3829		14.2392	1.5366	0.344696
24cl	35.0239	20.3112		14.6174	1.91488	0.265195
48cl	38.068	20.1878	20.1311	17.9368	5.23429	0.0265656	0.0588814	0.0281687	0.0162632
48cl	36.5096	20.0856		16.3785	3.67596	0.0782396
48cl	36.6328	20.1199		16.5016	3.79909	0.0718389
72cl	34.9102	21.4764	21.4002	13.51	0.807409	0.571407	0.385984	0.246816	0.142499
72cl	37.3429	21.3337		15.9426	3.24008	0.105837
72cl	35.1595	21.3905		13.7593	1.05677	0.480707
cold	CWINV3	actin
0cl	30.6183	20.8769	20.8729	9.58614	0	1	1	0	0
0cl	30.6095	20.7754			0	1
0cl	30.1492	20.9663			0	1
6cl	32.2742	20.2872	20.2744	11.9998	2.41366	0.187679	0.201108	0.0151332	0.00873714
6cl	32.196	20.2314		11.9216	2.33541	0.198139
6cl	32.0614	20.3047		11.787	2.20088	0.217505
24cl	33.1361	20.5253	20.4065	12.7297	3.14354	0.113162	0.0802743	0.0287207	0.0165819
24cl	33.8809	20.3829		13.4744	3.88829	0.0675317
24cl	34.0484	20.3112		13.6419	4.05578	0.0601295
48cl	31.5428	20.1878	20.1311	11.4117	1.82551	0.282141	0.191584	0.0812886	0.046932
48cl	32.2934	20.0856		12.1623	2.57611	0.167692
48cl	32.7182	20.1199		12.5871	3.00094	0.124918
72cl	32.9898	21.4764	21.4002	11.5896	2.00345	0.249404	0.286328	0.0320612	0.0185105
72cl	32.6896	21.3337		11.2893	1.70319	0.307107
72cl	32.7115	21.3905		11.3113	1.72512	0.302473
cold	CWINV4	actin
0cl	26.5294	20.8769	20.8729	5.64094	0	1	1	0	0
0cl	26.6128	20.7754			0	1
0cl	26.3993	20.9663			0	1
6cl	25.8359	20.2872	20.2744	5.56151	-0.0794328	1.0566	1.11614	0.114246	0.0659598
6cl	25.8533	20.2314		5.57889	-0.062055	1.04395
6cl	25.5959	20.3047		5.32149	-0.319448	1.24785
24cl	26.9751	20.5253	20.4065	6.56863	0.927693	0.525698	0.745182	0.334992	0.193408
24cl	26.8356	20.3829		6.42911	0.788169	0.579079
24cl	25.8701	20.3112		5.46364	-0.177303	1.13077
48cl	25.666	20.1878	20.1311	5.53484	-0.106099	1.07631	1.20102	0.170719	0.0985645
48cl	25.5943	20.0856		5.46314	-0.177796	1.13115
48cl	25.2912	20.1199		5.16007	-0.480874	1.39559
72cl	26.8907	21.4764	21.4002	5.49045	-0.150495	1.10995	1.08344	0.0260679	0.0150503
72cl	26.96	21.3337		5.55982	-0.0811189	1.05784
72cl	26.9268	21.3905		5.52654	-0.114406	1.08253
cold	CWINV5	actin
0cl	34.7632	20.8769	20.8729	13.8512	0	1	1	0	0
0cl	35.1282	20.7754			0	1
0cl	34.2809	20.9663			0	1
6cl	35.5742	20.2872	20.2744	15.2998	1.44853	0.366396	0.235825	0.118147	0.0682124
6cl	36.4135	20.2314		16.1391	2.28788	0.204776
6cl	37.0008	20.3047		16.7264	2.87512	0.136302
24cl	37.931	20.5253	20.4065	17.5246	3.67333	0.0783819	0.0783819	0	0
24cl	37.931	20.3829		17.5246	3.67333	0.0783819
24cl	37.931	20.3112		17.5246	3.67333	0.0783819
48cl	35.2247	20.1878	20.1311	15.0936	1.24239	0.422673	0.407722	0.111843	0.0645725
48cl	34.95	20.0856		14.8189	0.967653	0.511337
48cl	35.7724	20.1199		15.6413	1.79008	0.289156
72cl	36.3525	21.4764	21.4002	14.9523	1.10106	0.466175	0.601312	0.48944	0.282578
72cl	37.62	21.3337		16.2198	2.36856	0.193639
72cl	35.0572	21.3905		13.657	-0.194242	1.14412
C. limon	A/NINV1	actin
0cl	27.5855	20.3169	20.1717	7.17442	0	1	1	0	0
0cl	27.1939	20.1585			0	1
0cl	27.259	20.0398			0	1
6cl	26.6833	19.7466	19.7371	6.94621	-0.228212	1.17138	1.1681	0.0247823	0.0143081
6cl	26.6593	19.7248		6.92215	-0.252273	1.19108
6cl	26.7202	19.7399		6.98305	-0.191366	1.14184
24cl	26.952	19.698	19.634	7.31794	0.143519	0.905308	0.962936	0.0512344	0.0295802
24cl	26.8373	19.6176		7.20332	0.0289027	0.980166
24cl	26.8036	19.5865		7.16961	-0.00480398	1.00334
48cl	26.6274	19.5934	19.5144	7.11299	-0.0614293	1.0435	1.06369	0.0939554	0.0542452
48cl	26.7158	19.4709		7.20141	0.0269877	0.981467
48cl	26.4671	19.4788		6.95273	-0.221687	1.1661
72cl	27.4165	20.665	20.5003	6.91613	-0.258284	1.19606	1.12589	0.062004	0.035798
72cl	27.5658	20.4483		7.06544	-0.108983	1.07847
72cl	27.5331	20.3877		7.03278	-0.141635	1.10315
cold	A/NINV2	actin
0cl	26.1389	20.3169	20.1717	5.91758	0	1	1	0	0
0cl	25.9995	20.1585			0	1
0cl	26.1295	20.0398			0	1
6cl	26.8637	19.7466	19.7371	7.1266	1.20903	0.432561	0.455465	0.0234843	0.0135587
6cl	26.7929	19.7248		7.05572	1.13814	0.454344
6cl	26.7151	19.7399		6.97801	1.06043	0.479489
24cl	26.1473	19.698	19.634	6.51332	0.595744	0.661703	0.645272	0.0342157	0.0197545
24cl	26.1333	19.6176		6.49928	0.581706	0.668173
24cl	26.2744	19.5865		6.64033	0.722752	0.60594
48cl	25.5739	19.5934	19.5144	6.05952	0.14194	0.9063	1.05905	0.133943	0.077332
48cl	25.2757	19.4709		5.76132	-0.156259	1.11439
48cl	25.2223	19.4788		5.70788	-0.209697	1.15645
72cl	26.0463	20.665	20.5003	5.54595	-0.37163	1.29381	1.16169	0.174856	0.100953
72cl	26.4717	20.4483		5.97137	0.0537866	0.963404
72cl	26.1218	20.3877		5.62146	-0.29612	1.22784
cold	A/NINV3	actin
0cl	26.7832	20.3169	20.1717	6.40132	0	1	1	0	0
0cl	26.4454	20.1585			0	1
0cl	26.4905	20.0398			0	1
6cl	26.4163	19.7466	19.7371	6.67918	0.277859	0.824814	0.972948	0.129762	0.0749182
6cl	26.0455	19.7248		6.3084	-0.0929127	1.06652
6cl	26.0993	19.7399		6.36217	-0.0391502	1.02751
24cl	25.686	19.698	19.634	6.05196	-0.34936	1.27399	1.25834	0.0140559	0.00811517
24cl	25.7171	19.6176		6.08309	-0.318228	1.2468
24cl	25.7085	19.5865		6.07451	-0.326809	1.25424
48cl	25.4467	19.5934	19.5144	5.93229	-0.46903	1.38418	1.56767	0.162795	0.0939895
48cl	25.1546	19.4709		5.64023	-0.761086	1.69477
48cl	25.2161	19.4788		5.7017	-0.699621	1.62408
72cl	25.8886	20.665	20.5003	5.3883	-1.01301	2.01812	2.1589	0.152615	0.0881121
72cl	25.8057	20.4483		5.30541	-1.09591	2.13748
72cl	25.6868	20.3877		5.18652	-1.2148	2.32109
cold	A/NINV4	actin
0cl	28.3924	20.3169	20.1717	7.87618	0	1	1	0	0
0cl	28.0066	20.1585			0	1
0cl	27.7447	20.0398			0	1
6cl	27.9723	19.7466	19.7371	8.23514	0.358952	0.779731	0.655134	0.200551	0.115788
6cl	28.0057	19.7248		8.26854	0.392358	0.761884
6cl	28.8519	19.7399		9.11477	1.23859	0.423786
24cl	27.856	19.698	19.634	8.22194	0.345753	0.786897	1.25068	0.416692	0.240577
24cl	26.838	19.6176		7.20396	-0.672223	1.59353
24cl	27.0543	19.5865		7.42031	-0.455875	1.37161
48cl	26.9565	19.5934	19.5144	7.44213	-0.434055	1.35103	1.4111	0.0807494	0.0466207
48cl	26.8028	19.4709		7.28844	-0.587743	1.50289
48cl	26.9265	19.4788		7.41216	-0.464025	1.37938
72cl	29.1875	20.665	20.5003	8.68719	0.81101	0.569983	0.673633	0.176307	0.101791
72cl	29.1781	20.4483		8.67778	0.801599	0.573713
72cl	28.5655	20.3877		8.0652	0.189016	0.877204
cold	A/NINV5	actin
0cl	34.0475	20.3169	20.1717	13.9861	0	1	1	0	0
0cl	34.0173	20.1585			0	1
0cl	34.4088	20.0398			0	1
6cl	34.3258	19.7466	19.7371	14.5887	0.602558	0.658585	0.434213	0.254318	0.146831
6cl	34.7639	19.7248		15.0268	1.04067	0.486102
6cl	36.3857	19.7399		16.6486	2.66244	0.157952
24cl	32.4538	19.698	19.634	12.8198	-1.16637	2.24446	2.0672	0.38916	0.224682
24cl	32.9233	19.6176		13.2893	-0.696854	1.62097
24cl	32.396	19.5865		12.762	-1.22414	2.33617
48cl	33.248	19.5934	19.5144	13.7336	-0.252537	1.1913	0.892163	0.259104	0.149594
48cl	33.9392	19.4709		14.4248	0.438709	0.737794
48cl	33.9206	19.4788		14.4062	0.420055	0.747396
72cl	33.4931	20.665	20.5003	12.9928	-0.993371	1.99083	1.62571	0.91524	0.528414
72cl	33.2836	20.4483		12.7832	-1.20291	2.30203
72cl	35.2618	20.3877		14.7614	0.775298	0.584268
cold	A/NINV6	actin
0cl	26.1363	20.3169	20.1717	5.7811	0	1	1	0	0
0cl	25.9441	20.1585			0	1
0cl	25.7781	20.0398			0	1
6cl	25.9943	19.7466	19.7371	6.2572	0.476098	0.71892	0.869279	0.132648	0.0765843
6cl	25.5626	19.7248		5.82543	0.0443217	0.969746
6cl	25.6398	19.7399		5.9027	0.121592	0.919173
24cl	25.9703	19.698	19.634	6.33626	0.555155	0.680584	0.783785	0.0896556	0.0517627
24cl	25.6624	19.6176		6.0284	0.247298	0.842473
24cl	25.6869	19.5865		6.05288	0.271777	0.828299
48cl	25.1831	19.5934	19.5144	5.66874	-0.112363	1.081	1.14353	0.0777118	0.0448669
48cl	25.1332	19.4709		5.61883	-0.162275	1.11905
48cl	24.9962	19.4788		5.48183	-0.299278	1.23053
72cl	25.537	20.665	20.5003	5.03668	-0.744424	1.6753	1.6931	0.0902075	0.0520813
72cl	25.5916	20.4483		5.09126	-0.689849	1.61311
72cl	25.4408	20.3877		4.94044	-0.840666	1.79088
cold	A/NINV7	actin
0cl	25.943	20.3169	20.1717	5.29303	0	1	1	0	0
0cl	25.3743	20.1585			0	1
0cl	25.077	20.0398			0	1
6cl	25.5956	19.7466	19.7371	5.85846	0.565434	0.675752	0.739856	0.0614977	0.0355057
6cl	25.355	19.7248		5.61791	0.324879	0.798365
6cl	25.454	19.7399		5.71684	0.423817	0.74545
24cl	24.2535	19.698	19.634	4.61943	-0.673601	1.59505	2.03879	0.385608	0.222631
24cl	23.7708	19.6176		4.13674	-1.15629	2.22883
24cl	23.7301	19.5865		4.09611	-1.19692	2.29249
48cl	25.1831	19.5934	19.5144	5.66874	0.375714	0.770724	0.815305	0.0554066	0.031989
48cl	25.1332	19.4709		5.61883	0.325802	0.797854
48cl	24.9962	19.4788		5.48183	0.1888	0.877335
72cl	23.0812	20.665	20.5003	2.58089	-2.71213	6.5529	6.64055	0.19015	0.109783
72cl	23.0907	20.4483		2.59036	-2.70267	6.51004
72cl	23.0154	20.3877		2.51509	-2.77794	6.85872
cold	VINV1	actin
0cl	27.345	20.3169	20.1717	7.06317	0	1	1	0	0
0cl	27.1637	20.1585			0	1
0cl	27.1959	20.0398			0	1
6cl	27.8356	19.7466	19.7371	8.09846	1.0353	0.487915	0.536423	0.0438958	0.0253433
6cl	27.6682	19.7248		7.93106	0.867892	0.547947
6cl	27.6027	19.7399		7.86553	0.802367	0.573408
24cl	27.9916	19.698	19.634	8.35757	1.29441	0.407704	0.558495	0.132055	0.0762423
24cl	27.4003	19.6176		7.76624	0.703068	0.614264
24cl	27.3109	19.5865		7.67687	0.613703	0.653517
48cl	26.7553	19.5934	19.5144	7.24094	0.177769	0.884069	0.880333	0.129652	0.0748546
48cl	26.9948	19.4709		7.48041	0.417245	0.748853
48cl	26.5659	19.4788		7.05156	-0.0116056	1.00808
72cl	27.4691	20.665	20.5003	6.96882	-0.0943476	1.06758	1.07659	0.0429694	0.0248084
72cl	27.3957	20.4483		6.89535	-0.167813	1.12335
72cl	27.5085	20.3877		7.00819	-0.05498	1.03884
cold	VINV2	actin
0cl	27.0242	20.4619	20.2989	6.82451	0	1	1	0	0
0cl	27.1804	20.2509			0	1
0cl	27.1656	20.1839			0	1
6cl	28.1967	19.8819	19.7996	8.39717	1.57266	0.336188	0.295197	0.035811	0.0206755
6cl	28.4636	19.8063		8.66403	1.83953	0.279413
6cl	28.5131	19.7105		8.71354	1.88903	0.269989
24cl	26.9942	19.8746	19.7864	7.20777	0.383265	0.7667	0.783259	0.0257737	0.0148804
24cl	26.9878	19.7416		7.20135	0.376841	0.770122
24cl	26.9097	19.7432		7.12326	0.298754	0.812954
48cl	25.7949	19.8468	19.7103	6.08466	-0.739851	1.67	1.74144	0.122873	0.070941
48cl	25.6215	19.6574		5.91123	-0.913279	1.88332
48cl	25.7941	19.6266		6.0838	-0.740707	1.67099
72cl	26.5484	20.7748	20.5475	6.00092	-0.823582	1.7698	1.78535	0.0221547	0.012791
72cl	26.5437	20.413		5.99625	-0.828252	1.77553
72cl	26.5154	20.4547		5.96795	-0.856558	1.81071
cold	CWINV1	actin
0cl	36.8175	20.4619	20.2989	15.4251	0	1	1	0	0
0cl	36.0324	20.2509			0	1
0cl	34.3221	20.1839			0	1
6cl	36.0907	19.8819	19.7996	16.2911	0.866014	0.54866	0.631856	0.2006	0.115817
6cl	35.4412	19.8063		15.6416	0.216471	0.860668
6cl	36.2649	19.7105		16.4654	1.04026	0.486239
24cl	33.2957	19.8746	19.7864	13.5092	-1.91586	3.77339	2.86993	0.785845	0.453708
24cl	33.8945	19.7416		14.1081	-1.31703	2.49152
24cl	33.982	19.7432		14.1956	-1.22951	2.34488
48cl	33.9381	19.8468	19.7103	14.2278	-1.19726	2.29304	2.95582	0.59111	0.341278
48cl	33.3578	19.6574		13.6475	-1.77757	3.42847
48cl	33.4819	19.6266		13.7716	-1.65349	3.14594
72cl	32.2852	20.7748	20.5475	11.7378	-3.68735	12.8826	13.7414	1.33251	0.769322
72cl	32.2649	20.413		11.7175	-3.70765	13.0651
72cl	32.0394	20.4547		11.4919	-3.93323	15.2764
cold	CWINV2	actin
0cl	34.2141	20.4619	20.2989	14.9364	0	1	1	0	0
0cl	35.1459	20.2509			0	1
0cl	36.3458	20.1839			0	1
6cl	32.9096	19.8819	19.7996	13.11	-1.82635	3.54638	3.5107	1.83501	1.05944
6cl	32.3225	19.8063		12.5229	-2.41349	5.32761
6cl	34.0064	19.7105		14.2068	-0.729545	1.65812
24cl	31.9892	19.8746	19.7864	12.2028	-2.73356	6.65097	6.65201	1.25677	0.725599
24cl	32.291	19.7416		12.5046	-2.43183	5.39576
24cl	31.7393	19.7432		11.9528	-2.98355	7.90931
48cl	30.8305	19.8468	19.7103	11.1202	-3.8162	14.086	11.0038	3.90563	2.25491
48cl	31.9217	19.6574		12.2114	-2.725	6.61158
48cl	31.0245	19.6266		11.3142	-3.6222	12.3138
72cl	31.8078	20.7748	20.5475	11.2604	-3.67602	12.7818	13.0693	5.66071	3.26821
72cl	31.246	20.413		10.6985	-4.23789	18.8683
72cl	32.5659	20.4547		12.0184	-2.91798	7.55785
cold	CWINV3	actin
0cl	31.7672	20.4619	20.2989	11.5244	0	1	1	0	0
0cl	32.2276	20.2509			0	1
0cl	31.4751	20.1839			0	1
6cl	32.1626	19.8819	19.7996	12.363	0.838589	0.55919	0.438767	0.105246	0.060764
6cl	32.7804	19.8063		12.9808	1.45642	0.364396
6cl	32.6724	19.7105		12.8728	1.34845	0.392715
24cl	31.2675	19.8746	19.7864	11.481	-0.0433489	1.0305	1.05636	0.0908804	0.0524698
24cl	31.3382	19.7416		11.5518	0.0273717	0.981206
24cl	31.1	19.7432		11.3135	-0.210843	1.15736
48cl	31.6628	19.8468	19.7103	11.9525	0.428094	0.743243	1.46681	0.631349	0.364509
48cl	30.3044	19.6574		10.5941	-0.930293	1.90566
48cl	30.4261	19.6266		10.7158	-0.80861	1.75152
72cl	31.4182	20.7748	20.5475	10.8707	-0.6537	1.5732	1.72162	0.209051	0.120696
72cl	31.1005	20.413		10.553	-0.971365	1.96069
72cl	31.3661	20.4547		10.8187	-0.705723	1.63096
cold	CWINV4	actin
0cl	28.5639	20.4619	20.2989	8.37502	0	1	1	0	0
0cl	28.8903	20.2509			0	1
0cl	28.5676	20.1839			0	1
6cl	27.7329	19.8819	19.7996	7.93337	-0.441653	1.35816	1.43608	0.0925052	0.0534079
6cl	27.6771	19.8063		7.87751	-0.497504	1.41177
6cl	27.5532	19.7105		7.75367	-0.62135	1.53831
24cl	28.3602	19.8746	19.7864	8.57378	0.19876	0.871299	0.941502	0.0689389	0.0398019
24cl	28.2444	19.7416		8.458	0.0829856	0.944102
24cl	28.1484	19.7432		8.36194	-0.0130742	1.0091
48cl	27.1005	19.8468	19.7103	7.39023	-0.984785	1.97902	1.95408	0.0242097	0.0139775
48cl	27.1199	19.6574		7.40965	-0.965366	1.95256
48cl	27.1362	19.6266		7.42592	-0.949102	1.93067
72cl	28.5913	20.7748	20.5475	8.04377	-0.331244	1.2581	1.44214	0.177947	0.102738
72cl	28.2325	20.413		7.68501	-0.690005	1.61329
72cl	28.3814	20.4547		7.83396	-0.541062	1.45504
cold	CWINV5	actin
0cl	37.0986	20.4619	20.2989	16.3556	0	1	1	0	0
0cl	36.67	20.2509			0	1
0cl	36.1948	20.1839			0	1
6cl	34.951	19.8819	19.7996	15.1514	-1.20413	2.30399	1.8335	0.452991	0.261535
6cl	35.6694	19.8063		15.8698	-0.48575	1.40031
6cl	35.3102	19.7105		15.5106	-0.844942	1.79619
24cl	34.6683	19.8746	19.7864	14.8818	-1.47372	2.77737	2.77737	0	0
24cl	34.6683	19.7416		14.8818	-1.47372	2.77737
24cl	34.6683	19.7432		14.8818	-1.47372	2.77737
48cl	36.2044	19.8468	19.7103	16.4942	0.138594	0.908404	0.908404	0	0
48cl	36.2044	19.6574		16.4942	0.138594	0.908404
48cl	36.2044	19.6266		16.4942	0.138594	0.908404
72cl	35.6056	20.7748	20.5475	15.0581	-1.29748	2.45799	2.45799	0	0
72cl	35.6056	20.413		15.0581	-1.29748	2.45799
72cl	35.6056	20.4547		15.0581	-1.29748	2.45799
Fortunella japonica	A/NINV1	actin
0cl	27.4571	21.1418	20.9721	6.52906	0	1	1	0	0
0cl	27.4355	20.8602			0	1
0cl	27.6111	20.9145			0	1
6cl	27.778	21.0893	21.036	6.74206	0.213001	0.862741	0.905195	0.0750973	0.0433575
6cl	27.7811	21.0383		6.74507	0.216015	0.86094
6cl	27.5768	20.9803		6.54079	0.0117283	0.991904
24cl	27.2094	21.9827	21.7621	5.44732	-1.08173	2.11658	2.30087	0.166632	0.0962053
24cl	27.0038	21.7392		5.24164	-1.28742	2.44091
24cl	27.0615	21.5644		5.2994	-1.22966	2.34511
48cl	27.3965	21.6704	21.4172	5.97929	-0.549768	1.46385	1.7429	0.258339	0.149152
48cl	27.1054	21.2527		5.68822	-0.840841	1.79109
48cl	26.9653	21.3286		5.54812	-0.980932	1.97374
72cl	26.7837	21.5507	21.4372	5.34654	-1.18252	2.26973	2.95783	0.599677	0.346224
72cl	26.214	21.4799		4.77674	-1.75232	3.36899
72cl	26.2726	21.281		4.8354	-1.69366	3.23476
cold	A/NINV2	actin
0cl	27.7282	21.1418	20.9721	6.59775	0	1	1	0	0
0cl	27.5569	20.8602			0	1
0cl	27.4246	20.9145			0	1
6cl	27.6808	21.0893	21.036	6.64485	0.0471045	0.967877	1.03076	0.109815	0.0634017
6cl	27.4226	21.0383		6.38666	-0.211093	1.15757
6cl	27.6824	20.9803		6.64639	0.0486399	0.966847
24cl	27.3033	21.9827	21.7621	5.54119	-1.05655	2.07996	1.60949	0.534675	0.308695
24cl	27.577	21.7392		5.81493	-0.782818	1.72049
24cl	28.32	21.5644		6.55787	-0.0398846	1.02803
48cl	28.0913	21.6704	21.4172	6.67404	0.076287	0.948496	1.05349	0.107646	0.0621496
48cl	27.9468	21.2527		6.52958	-0.0681661	1.04838
48cl	27.7964	21.3286		6.37915	-0.218602	1.16361
72cl	27.5597	21.5507	21.4372	6.12246	-0.475288	1.3902	1.38068	0.106429	0.0614465
72cl	27.6903	21.4799		6.25313	-0.344616	1.26981
72cl	27.4674	21.281		6.03017	-0.567575	1.48203
cold	A/NINV3	actin
0cl	26.7532	21.1418	20.9721	5.72226	0	1	1	0	0
0cl	26.6378	20.8602			0	1
0cl	26.6922	20.9145			0	1
6cl	25.4624	21.0893	21.036	4.4264	-1.29586	2.45524	2.7433	0.318011	0.183604
6cl	25.1332	21.0383		4.0972	-1.62506	3.08455
6cl	25.3306	20.9803		4.2946	-1.42766	2.6901
24cl	25.2065	21.9827	21.7621	3.44436	-2.2779	4.84972	5.30417	0.50251	0.290124
24cl	25.1006	21.7392		3.33851	-2.38375	5.21893
24cl	24.9375	21.5644		3.17535	-2.54692	5.84384
48cl	25.7055	21.6704	21.4172	4.28833	-1.43393	2.70182	2.75442	0.257448	0.148638
48cl	25.8019	21.2527		4.38465	-1.33761	2.52733
48cl	25.5382	21.3286		4.121	-1.60127	3.0341
72cl	25.4587	21.5507	21.4372	4.02153	-1.70073	3.25066	2.9865	0.243627	0.140658
72cl	25.6045	21.4799		4.16734	-1.55492	2.93818
72cl	25.6893	21.281		4.25204	-1.47022	2.77065
cold	A/NINV4	actin
0cl	27.7984	21.1418	20.9721	6.82921	0	1	1	0	0
0cl	27.739	20.8602			0	1
0cl	27.8667	20.9145			0	1
6cl	27.1754	21.0893	21.036	6.13939	-0.68982	1.61308	1.79808	0.205776	0.118805
6cl	27.0484	21.0383		6.01246	-0.816748	1.76143
6cl	26.851	20.9803		5.81506	-1.01415	2.01971
24cl	27.6478	21.9827	21.7621	5.88569	-0.943523	1.92322	2.00895	0.148703	0.0858539
24cl	27.648	21.7392		5.88587	-0.943338	1.92297
24cl	27.4666	21.5644		5.70445	-1.12476	2.18066
48cl	27.7729	21.6704	21.4172	6.35566	-0.473551	1.38852	1.45869	0.128457	0.0741647
48cl	27.7811	21.2527		6.36392	-0.465291	1.3806
48cl	27.5621	21.3286		6.14489	-0.684323	1.60695
72cl	26.4333	21.5507	21.4372	4.99612	-1.83309	3.563	3.47199	0.362987	0.209571
72cl	26.3477	21.4799		4.91051	-1.9187	3.78082
72cl	26.6472	21.281		5.20996	-1.61925	3.07216
cold	A/NINV5	actin
0cl	34.6427	21.1418	20.9721	13.2054	0	1	1	0	0
0cl	33.7123	20.8602			0	1
0cl	34.1775	20.9145			0	1
6cl	34.6163	21.0893	21.036	13.5803	0.374929	0.771143	0.771143	0	0
6cl	34.6163	21.0383		13.5803	0.374929	0.771143
6cl	34.6163	20.9803		13.5803	0.374929	0.771143
24cl	34.3444	21.9827	21.7621	12.5823	-0.623109	1.54019	1.76004	1.03841	0.599526
24cl	33.4361	21.7392		11.6739	-1.53145	2.89077
24cl	35.2034	21.5644		13.4413	0.2359	0.849155
48cl	33.9283	21.6704	21.4172	12.511	-0.694359	1.61817	1.99951	0.801594	0.462801
48cl	34.0769	21.2527		12.6596	-0.545753	1.45978
48cl	33.0764	21.3286		11.6591	-1.54626	2.92058
72cl	34.4322	21.5507	21.4372	12.995	-0.210414	1.15702	1.1459	0.0111045	0.0064112
72cl	34.4602	21.4799		13.0229	-0.182452	1.13481
72cl	34.4462	21.281		13.009	-0.196433	1.14586
cold	A/NINV6	actin
0cl	25.2293	21.1418	20.9721	4.15649	0	1	1	0	0
0cl	25.095	20.8602			0	1
0cl	25.0616	20.9145			0	1
6cl	25.0422	21.0893	21.036	4.00617	-0.150316	1.10981	1.10981	0	0
6cl	25.0422	21.0383		4.00617	-0.150316	1.10981
6cl	25.0422	20.9803		4.00617	-0.150316	1.10981
24cl	25.9621	21.9827	21.7621	4.19997	0.043478	0.970313	1.13908	0.148027	0.0854634
24cl	25.6003	21.7392		3.83814	-0.318352	1.24691
24cl	25.6555	21.5644		3.89341	-0.263075	1.20003
48cl	26.7946	21.6704	21.4172	5.3774	1.22091	0.429011	0.537271	0.109503	0.0632217
48cl	26.4766	21.2527		5.05934	0.902856	0.534827
48cl	26.1997	21.3286		4.78248	0.625987	0.647976
72cl	26.4498	21.5507	21.4372	5.01257	0.856085	0.55245	0.625579	0.0764689	0.0441494
72cl	26.285	21.4799		4.84781	0.691317	0.619288
72cl	26.098	21.281		4.6608	0.504307	0.704999
cold	A/NINV7	actin
0cl	20.9991	21.1418	20.9721	0.0313625	0	1	1	0	0
0cl	20.9833	20.8602			0	1
0cl	21.0282	20.9145			0	1
6cl	23.4135	21.0893	21.036	2.37756	2.3462	0.196663	0.212756	0.0149529	0.00863309
6cl	23.2824	21.0383		2.24638	2.21502	0.215384
6cl	23.2115	20.9803		2.17556	2.1442	0.226221
24cl	23.3605	21.9827	21.7621	1.59836	1.567	0.33751	0.366966	0.0257504	0.014867
24cl	23.1963	21.7392		1.43422	1.40285	0.378181
24cl	23.1698	21.5644		1.40766	1.3763	0.385207
48cl	20.7808	21.6704	21.4172	-0.636417	-0.667779	1.58863	1.65234	0.0845859	0.0488357
48cl	20.6426	21.2527		-0.774595	-0.805957	1.74831
48cl	20.7525	21.3286		-0.664703	-0.696065	1.62008
72cl	21.4735	21.5507	21.4372	0.0363216	0.00495911	0.996569	1.16831	0.149578	0.086359
72cl	21.1602	21.4799		-0.276997	-0.308359	1.2383
72cl	21.1237	21.281		-0.313538	-0.3449	1.27006
cold	VINV1	actin
0cl	30.0946	21.1418	20.9721	9.1272	0	1	1	0	0
0cl	30.2224	20.8602			0	1
0cl	29.981	20.9145			0	1
6cl	28.1136	21.0893	21.036	7.07761	-2.04959	4.1399	4.53606	0.488962	0.282302
6cl	28.0304	21.0383		6.99438	-2.13282	4.38575
6cl	27.8176	20.9803		6.78165	-2.34555	5.08253
24cl	26.3868	21.9827	21.7621	4.62473	-4.50247	22.6663	25.4447	2.60956	1.50663
24cl	26.1987	21.7392		4.43655	-4.69065	25.8241
24cl	26.09	21.5644		4.32792	-4.79929	27.8438
48cl	28.6288	21.6704	21.4172	7.21158	-1.91563	3.77278	3.96503	0.168754	0.09743
48cl	28.5323	21.2527		7.11511	-2.0121	4.03368
48cl	28.5128	21.3286		7.09558	-2.03162	4.08865
72cl	32.8664	21.5507	21.4372	11.4292	2.30201	0.202781	0.260463	0.0737159	0.0425599
72cl	32.6531	21.4799		11.2159	2.08869	0.235094
72cl	32.106	21.281		10.6688	1.54156	0.343513
cold	VINV2	actin
0cl	36.3851	21.9845	21.7467	14.3728	0	1	1	0	0
0cl	35.566	21.6654			0	1
0cl	36.4073	21.59			0	1
6cl	36.9979	21.153	21.1657	15.8322	1.45937	0.363652	0.463034	0.268062	0.154766
6cl	37.4883	21.1834		16.3226	1.94978	0.258857
6cl	35.922	21.1607		14.7563	0.383464	0.766595
24cl	36.6707	21.3013	21.2166	15.454	1.08123	0.472625	0.564666	0.0827737	0.0477894
24cl	36.2492	21.1997		15.0325	0.659722	0.633
24cl	36.3546	21.1489		15.138	0.765202	0.588371
48cl	34.4656	21.4806	21.3024	13.1632	-1.20963	2.31278	2.96162	0.832705	0.480762
48cl	33.7115	21.2385		12.4091	-1.96369	3.90057
48cl	34.2576	21.1881		12.9552	-1.41765	2.67151
72cl	36.9652	21.6057	21.5927	15.3725	0.999678	0.500112	0.796686	0.333024	0.192271
72cl	35.7551	21.6304		14.1625	-0.210337	1.15696
72cl	36.4136	21.5419		14.821	0.448141	0.732987
cold	CWINV1	actin
0cl	25.5014	21.9845	21.7467	3.6679	0	1	1	0	0
0cl	25.3538	21.6654			0	1
0cl	25.3884	21.59			0	1
6cl	27.6768	21.153	21.1657	6.51105	2.84315	0.139356	0.132298	0.0154206	0.00890306
6cl	27.9588	21.1834		6.79307	3.12517	0.114612
6cl	27.6403	21.1607		6.47455	2.80665	0.142927
24cl	25.0445	21.3013	21.2166	3.8279	0.159996	0.895028	0.888714	0.042258	0.0243977
24cl	25.1298	21.1997		3.91318	0.245275	0.843655
24cl	24.9932	21.1489		3.77654	0.108643	0.92746
48cl	24.3385	21.4806	21.3024	3.0361	-0.631799	1.5495	1.72473	0.151763	0.0876205
48cl	24.1134	21.2385		2.81099	-0.856912	1.81116
48cl	24.1115	21.1881		2.80909	-0.85881	1.81354
72cl	27.4824	21.6057	21.5927	5.88971	2.22181	0.214372	0.207136	0.0172034	0.00993237
72cl	27.448	21.6304		5.85535	2.18745	0.219539
72cl	27.6756	21.5419		6.08297	2.41507	0.187496
cold	CWINV2	actin
0cl	32.8671	21.9845	21.7467	10.7607	0	1	1	0	0
0cl	32.6627	21.6654			0	1
0cl	31.9922	21.59			0	1
6cl	33.2488	21.153	21.1657	12.0831	1.32246	0.399853	0.327747	0.0790652	0.0456483
6cl	33.9662	21.1834		12.8005	2.0398	0.243198
6cl	33.482	21.1607		12.3163	1.55559	0.340189
24cl	32.309	21.3013	21.2166	11.0924	0.331708	0.794595	0.654704	0.128416	0.0741408
24cl	32.8605	21.1997		11.6438	0.883172	0.542174
24cl	32.65	21.1489		11.4333	0.672673	0.627343
48cl	32.9375	21.4806	21.3024	11.6351	0.874406	0.545478	0.553697	0.241178	0.139244
48cl	33.7217	21.2385		12.4193	1.65866	0.316734
48cl	32.387	21.1881		11.0846	0.323949	0.79888
72cl	32.2236	21.6057	21.5927	10.631	-0.129683	1.09405	0.904067	0.212889	0.122911
72cl	32.9226	21.6304		11.3299	0.569223	0.673979
72cl	32.4362	21.5419		10.8435	0.0828838	0.944168
cold	CWINV3	actin
0cl	29.9067	21.9845	21.7467	7.32703	0	1	1	0	0
0cl	28.7071	21.6654			0	1
0cl	28.6073	21.59			0	1
6cl	31.9572	21.153	21.1657	10.7915	3.46446	0.0905927	0.16132	0.127254	0.07347
6cl	32.0467	21.1834		10.881	3.55398	0.085142
6cl	30.1907	21.1607		9.02496	1.69794	0.308227
24cl	31.1379	21.3013	21.2166	9.92126	2.59424	0.165599	0.0886594	0.0670298	0.0386997
24cl	32.6642	21.1997		11.4476	4.1206	0.0574877
24cl	33.0868	21.1489		11.8702	4.54315	0.0428919
48cl	30.8283	21.4806	21.3024	9.52591	2.19888	0.217807	0.305012	0.0825611	0.0476667
48cl	30.0179	21.2385		8.71549	1.38846	0.381972
48cl	30.2948	21.1881		8.99243	1.6654	0.315257
72cl	32.7509	21.6057	21.5927	11.1583	3.83124	0.0702559	0.104311	0.0821141	0.0474086
72cl	33.4032	21.6304		11.8105	4.48349	0.0447029
72cl	31.2563	21.5419		9.66365	2.33662	0.197973
cold	CWINV4	actin
0cl	18.2493	21.9845	21.7467	-2.61806	0	1	1	0	0
0cl	19.213	21.6654			0	1
0cl	19.9235	21.59			0	1
6cl	26.8526	21.153	21.1657	5.68692	8.30498	0.00316192	0.00392539	0.000739925	0.000427196
6cl	26.5225	21.1834		5.35677	7.97483	0.00397499
6cl	26.2995	21.1607		5.13382	7.75189	0.00463927
24cl	27.7981	21.3013	21.2166	6.58151	9.19957	0.0017008	0.00158275	0.000106688	6.15962e-05
24cl	27.9859	21.1997		6.76929	9.38736	0.00149322
24cl	27.9281	21.1489		6.71152	9.32958	0.00155423
48cl	27.3569	21.4806	21.3024	6.05446	8.67252	0.00245082	0.00241637	0.00011327	6.53966e-05
48cl	27.3234	21.2385		6.02095	8.63901	0.00250842
48cl	27.4549	21.1881		6.15245	8.77051	0.00228988
72cl	26.7999	21.6057	21.5927	5.20728	7.82534	0.00440897	0.00475593	0.000348529	0.000201223
72cl	26.5882	21.6304		4.99553	7.61359	0.005106
72cl	26.6916	21.5419		5.09894	7.717	0.00475282
cold	CWINV5	actin
0cl	35.8138	21.9845	21.7467	13.8157	0	1	1	0	0
0cl	36.1485	21.6654			0	1
0cl	34.7248	21.59			0	1
6cl	34.5116	21.153	21.1657	13.3459	-0.469819	1.38494	1.63634	1.04097	0.601002
6cl	33.5064	21.1834		12.3406	-1.47508	2.77999
6cl	35.4079	21.1607		14.2421	0.426421	0.744105
24cl	36.9988	21.3013	21.2166	15.7822	1.96647	0.255879	0.798472	0.570288	0.329256
24cl	34.5542	21.1997		13.3376	-0.478107	1.39291
24cl	35.4539	21.1489		14.2373	0.421551	0.746621
48cl	34.6732	21.4806	21.3024	13.3708	-0.444911	1.36123	1.83313	0.4087	0.235963
48cl	34.066	21.2385		12.7636	-1.05215	2.07362
48cl	34.0723	21.1881		12.7699	-1.04582	2.06454
72cl	33.6902	21.6057	21.5927	12.0975	-1.71821	3.29029	2.27757	0.953389	0.550439
72cl	34.9257	21.6304		13.333	-0.482721	1.39738
72cl	34.3074	21.5419		12.7147	-1.10101	2.14504
[truncated: 46 more columns]

## Sheet: cold stem
the CT values used to construct relative expression profiles of PtrINV genes in P. trifoliata stems under cold stress ‎
	A/NINV1 CT	Actin CT	Actin CT mean	∆CT	∆∆CT	2¯∆∆CT	2¯∆∆Ct mean	STDEV	SE
0cs	32.3514	23.4964	23.5187	8.89646	0	1	1	0	0					GeneID	A/NINV1	A/NINV2	A/NINV3	A/NINV4	A/NINV5	A/NINV6	A/NINV7	VINV1	VINV2	CWINV1	CWINV2	CWINV3	CWINV4	CWINV5
0cs	32.3328	23.5136			0	1								0CS	1	1	1	1	1	1	1	1	1	1	1	1	1	1
0cs	32.5611	23.546			0	1								6CS	0.813635	1.59875	1.73872	1.05182	1.13961	0.298054	2.11518	0.416437	0.9111	1.76546	4.20164	0.373604	0.579445	0.541965
6cs	31.7263	22.7325	22.7323	8.99394	0.0974782	0.934665	0.813635	0.206116	0.119001					12CS	0.883575	1.42038	2.01982	0.57014	0.517728	0.197271	3.77202	0.426003	2.19165	1.26868	0.668465	0.519571	0.95686	0.424863
6cs	32.4255	22.7575		9.69322	0.796752	0.575644								24CS	0.945371	7.80752	3.75322	0.876212	12.9428	0.404201	18.6792	0.331232	2.34219	4.39261	1.14599	0.357026	0.580302	0.51838
6cs	31.7326	22.707		9.00024	0.103774	0.930595								48CS	0.645986	27.7724	7.44198	5.16467	54.5269	1.24065	144.142	0.41776	7.85805	97.8214	0.499457	0.20656	0.837765	0.804336
12cs	31.0384	22.0816	22.1554	8.88295	-0.0135155	1.00941	0.883575	0.111212	0.0642081					72CS	0.88121	13.2912	7.66924	5.27328	7.42087	0.763299	70.0323	0.526445	2.60411	75.5282	79.1204	0.516697	0.935734	0.67926
12cs	31.2986	22.1922		9.14315	0.246683	0.842832								RecCS	1.77971	2.53743	3.44546	8.2045	0.183704	1.54682	3.99578	0.394445	2.73512	457.229	1.70594	0.196856	4.25361	1.22467
12cs	31.3766	22.1925		9.22113	0.324671	0.798481
24cs	30.7865	21.7611	21.7615	9.02496	0.128495	0.914785	0.945371	0.134192	0.0774756				Log2	GeneID	A/NINV1	A/NINV2	A/NINV3	A/NINV4	A/NINV5	A/NINV6	A/NINV7	VINV1	VINV2	CWINV1	CWINV2	CWINV3	CWINV4	CWINV5
24cs	30.9284	21.809		9.16682	0.27036	0.829113								0CS	0	0	0	0	0	0	0	0	0	0	0	0	0	0
24cs	30.5307	21.7146		8.76921	-0.127258	1.09222								6CS	-0.297547	0.676943	0.798028	0.0728865	0.188535	-1.74636	1.08078	-1.26383	-0.134318	0.820043	2.07095	-1.42042	-0.787255	-0.883728
48cs	31.5061	21.8497	21.8823	9.6238	0.727338	0.604018	0.645986	0.0450283	0.0259971					12CS	-0.178576	0.506275	1.01423	-0.810612	-0.949732	-2.34175	1.91534	-1.23107	1.13202	0.343333	-0.581077	-0.944607	-0.0636208	-1.23493
48cs	31.3067	21.8947		9.42439	0.527926	0.693551								24CS	-0.0810471	2.96486	1.90813	-0.190648	3.69408	-1.30686	4.22336	-1.59409	1.22786	2.13508	0.196596	-1.4859	-0.785125	-0.947919
48cs	31.4218	21.9026		9.53944	0.642977	0.64039								48CS	-0.630425	4.79558	2.89569	2.36868	5.7689	0.311102	7.17135	-1.25926	2.97417	6.61208	-1.00157	-2.27537	-0.255382	-0.314129
72cs	31.0526	21.8659	21.8767	9.17588	0.279418	0.823924	0.88121	0.158992	0.0917941					72CS	-0.182442	3.7324	2.93908	2.3987	2.89159	-0.38968	6.12995	-0.925647	1.38079	6.23894	6.30598	-0.952608	-0.0958291	-0.557964
72cs	31.1714	21.8917		9.29467	0.398209	0.7588								RecCS	0.831642	1.34337	1.7847	3.03642	-2.44455	0.629303	1.99848	-1.3421	1.45161	8.83677	0.770568	-2.34478	2.08869	0.292392
72cs	30.6879	21.8726		8.81116	-0.0852979	1.06091
reccs	29.0161	20.9675	20.9354	8.08079	-0.815677	1.76012	1.77971	0.104024	0.0600582
reccs	29.0775	20.9599		8.14211	-0.75435	1.68687
reccs	28.9118	20.8787		7.97645	-0.920015	1.89213
cold	A/NINV2	actin
0cs	35.2501	27.6048	27.5804	7.16589	0	1	1	0	0
0cs	34.0991	27.5859			0	1
0cs	34.8896	27.5505			0	1
6cs	33.8283	27.2668	27.2354	6.59286	-0.573023	1.48764	1.59875	0.267418	0.154394
6cs	33.9109	27.2065		6.67553	-0.490363	1.4048
6cs	33.4724	27.2329		6.237	-0.928889	1.90381
12cs	33.232	26.5401	26.64	6.59197	-0.573921	1.48856	1.42038	0.0796162	0.0459664
12cs	33.2801	26.6876		6.64013	-0.525756	1.43969
12cs	33.3913	26.6923		6.75134	-0.41455	1.33288
24cs	30.5054	26.4878	26.4549	4.05052	-3.11537	8.66604	7.80752	0.744081	0.429595
24cs	30.7433	26.4299		4.28839	-2.8775	7.34875
24cs	30.7318	26.447		4.27685	-2.88904	7.40778
48cs	29.4186	27.0945	27.1132	2.30537	-4.86052	29.051	27.7724	2.31735	1.33792
48cs	29.6297	27.0801		2.51642	-4.64947	25.0974
48cs	29.4128	27.1651		2.29953	-4.86636	29.1688
72cs	30.8424	27.3241	27.2802	3.56217	-3.60372	12.157	13.2912	1.25181	0.722735
72cs	30.7366	27.2185		3.45636	-3.70953	13.0821
72cs	30.5748	27.298		3.2946	-3.87129	14.6343
reccs	31.2194	25.5872	25.562	5.65742	-1.50847	2.84508	2.53743	0.481704	0.278112
reccs	31.2502	25.5412		5.68825	-1.47764	2.78492
reccs	31.7407	25.5575		6.17872	-0.987169	1.98229
cold	A/NINV3	actin
0cs	33.5676	27.6048	27.5804	6.23191	0	1	1	0	0
0cs	33.7047	27.5859			0	1
0cs	34.1646	27.5505			0	1
6cs	32.786	27.2668	27.2354	5.55062	-0.681285	1.60357	1.73872	0.26428	0.152582
6cs	32.4364	27.2065		5.20105	-1.03086	2.04325
6cs	32.8171	27.2329		5.58174	-0.650172	1.56936
12cs	32.221	26.5401	26.64	5.58102	-0.65089	1.57014	2.01982	0.4254	0.245605
12cs	31.8198	26.6876		5.17985	-1.05206	2.07349
12cs	31.5994	26.6923		4.95938	-1.27253	2.41584
24cs	30.8603	26.4878	26.4549	4.40539	-1.82652	3.5468	3.75322	0.186015	0.107396
24cs	30.7204	26.4299		4.26553	-1.96638	3.90787
24cs	30.7589	26.447		4.30402	-1.92789	3.80499
48cs	30.5124	27.0945	27.1132	3.39916	-2.83275	7.1243	7.44198	0.970099	0.560087
48cs	30.6073	27.0801		3.4941	-2.73781	6.67056
48cs	30.2524	27.1651		3.13918	-3.09273	8.53109
72cs	30.6483	27.3241	27.2802	3.36815	-2.86376	7.27912	7.66924	0.342394	0.197681
72cs	30.5266	27.2185		3.24644	-2.98547	7.91985
72cs	30.547	27.298		3.26682	-2.96509	7.80876
reccs	29.8305	25.5872	25.562	4.26856	-1.96335	3.89965	3.44546	0.409611	0.236489
reccs	30.0572	25.5412		4.49524	-1.73667	3.33265
reccs	30.1597	25.5575		4.59775	-1.63416	3.10407
cold	A/NINV4	actin
0cs	36.8069	27.6048	27.5804	9.16787	0	1	1	0	0
0cs	36.7428	27.5859			0	1
0cs	36.695	27.5505			0	1
6cs	36.2252	27.2668	27.2354	8.98985	-0.178026	1.13133	1.05182	0.115693	0.0667952
6cs	36.2592	27.2065		9.02379	-0.144082	1.10503
6cs	36.525	27.2329		9.28959	0.121714	0.919095
12cs	36.9659	26.5401	26.64	10.3259	1.15802	0.448128	0.57014	0.149435	0.0862761
12cs	36.7362	26.6876		10.0962	0.928293	0.52548
12cs	36.2485	26.6923		9.6085	0.44063	0.736813
24cs	35.9593	26.4878	26.4549	9.50443	0.336564	0.791925	0.876212	0.0737564	0.0425833
24cs	35.7291	26.4299		9.27423	0.106358	0.92893
24cs	35.7624	26.447		9.30746	0.139584	0.907781
48cs	33.8749	27.0945	27.1132	6.76165	-2.40622	5.30085	5.16467	0.713833	0.412132
48cs	33.7449	27.0801		6.63167	-2.53621	5.80061
48cs	34.146	27.1651		7.03281	-2.13506	4.39256
72cs	33.912	27.3241	27.2802	6.63184	-2.53603	5.79992	5.27328	0.628201	0.362692
72cs	34.2534	27.2185		6.97317	-2.1947	4.57796
72cs	34.0039	27.298		6.72374	-2.44413	5.44197
reccs	32.0164	25.5872	25.562	6.45445	-2.71342	6.55877	8.2045	3.70989	2.1419
reccs	31.0915	25.5412		5.5295	-3.63837	12.4526
reccs	32.2438	25.5575		6.68188	-2.48599	5.60218
cold	A/NINV5	actin
0cs	40.5496	23.4964	23.5187	15.3322	0	1	1	0	0
0cs	37.1521	23.5136			0	1
0cs	38.8508	23.546			0	1
6cs	37.8759	22.7325	22.7323	15.1436	-0.188535	1.13961	1.13961	0	0
6cs	37.8759	22.7575		15.1436	-0.188535	1.13961
6cs	37.8759	22.707		15.1436	-0.188535	1.13961
12cs	40.5018	22.0816	22.1554	18.3464	3.01423	0.123773	0.517728	0.483033	0.278879
12cs	38.9112	22.1922		16.7558	1.42364	0.372769
12cs	37.4081	22.1925		15.2527	-0.0794875	1.05664
24cs	32.9458	21.7611	21.7615	11.1842	-4.14794	17.7278	12.9428	4.5426	2.62267
24cs	33.9744	21.809		12.2129	-3.11925	8.68935
24cs	33.4601	21.7146		11.6986	-3.63359	12.4114
48cs	31.1844	21.8497	21.8823	9.30206	-6.03009	65.3489	54.5269	9.6838	5.59094
48cs	31.5265	21.8947		9.64417	-5.68798	51.5529
48cs	31.6698	21.9026		9.78746	-5.5447	46.6788
72cs	33.8977	21.8659	21.8767	12.021	-3.3112	9.92588	7.42087	2.9558	1.70653
72cs	34.1775	21.8917		12.3008	-3.03139	8.17596
72cs	35.152	21.8726		13.2753	-2.05685	4.16077
reccs	41.32	20.9675	20.9354	20.3847	5.05252	0.0301329	0.183704	0.19999	0.115464
reccs	37.5543	20.9599		16.619	1.28684	0.409848
reccs	39.4372	20.8787		18.5018	3.16968	0.11113
cold	A/NINV6	actin
0cs	32.1243	27.6048	27.5804	4.49242	0	1	1	0	0
0cs	32.0262	27.5859			0	1
0cs	32.0678	27.5505			0	1
6cs	33.3583	27.2668	27.2354	6.12292	1.6305	0.322976	0.298054	0.0347517	0.0200639
6cs	33.4044	27.2065		6.16897	1.67655	0.312829
6cs	33.6804	27.2329		6.44499	1.95257	0.258356
12cs	33.3583	26.5401	26.64	6.71831	2.22589	0.213767	0.197271	0.0230009	0.0132796
12cs	33.4044	26.6876		6.76436	2.27194	0.207051
12cs	33.6804	26.6923		7.04038	2.54796	0.170997
24cs	32.1931	26.4878	26.4549	5.73815	1.24573	0.421693	0.404201	0.0252	0.0145492
24cs	32.3611	26.4299		5.90624	1.41382	0.375316
24cs	32.2141	26.447		5.75918	1.26676	0.415593
48cs	31.3382	27.0945	27.1132	4.22501	-0.267412	1.20365	1.24065	0.128437	0.0741528
48cs	31.1373	27.0801		4.02406	-0.468356	1.38353
48cs	31.4232	27.1651		4.31	-0.18242	1.13479
72cs	32.1685	27.3241	27.2802	4.88826	0.39584	0.760047	0.763299	0.0523545	0.0302269
72cs	32.0638	27.2185		4.78365	0.291233	0.817203
72cs	32.2614	27.298		4.98116	0.488743	0.712646
reccs	29.2894	25.5872	25.562	3.72745	-0.764972	1.69934	1.54682	0.185061	0.106845
reccs	29.6311	25.5412		4.06918	-0.423244	1.34094
reccs	29.3761	25.5575		3.81419	-0.678232	1.60018
cold	A/NINV7	actin
0cs	32.6605	27.6048	27.5804	5.07565	0	1	1	0	0
0cs	32.9633	27.5859			0	1
0cs	32.3444	27.5505			0	1
6cs	31.3159	27.2668	27.2354	4.08056	-0.995096	1.99321	2.11518	0.108789	0.0628096
6cs	31.1721	27.2065		3.93671	-1.13895	2.2022
6cs	31.2066	27.2329		3.97123	-1.10443	2.15013
12cs	29.9791	26.5401	26.64	3.33908	-1.73657	3.33242	3.77202	0.38655	0.223175
12cs	29.6946	26.6876		3.0546	-2.02105	4.05879
12cs	29.743	26.6923		3.10302	-1.97264	3.92485
24cs	27.311	26.4878	26.4549	0.856062	-4.21959	18.6305	18.6792	1.76419	1.01855
24cs	27.1753	26.4299		0.720411	-4.35524	20.4672
24cs	27.4482	26.447		0.993305	-4.08235	16.9398
48cs	25.008	27.0945	27.1132	-2.10527	-7.18092	145.102	144.142	1.3931	0.804307
48cs	25.0112	27.0801		-2.10208	-7.17773	144.781
48cs	25.0336	27.1651		-2.07962	-7.15527	142.544
72cs	26.2327	27.3241	27.2802	-1.04746	-6.12311	69.7013	70.0323	1.0321	0.595881
72cs	26.243	27.2185		-1.03718	-6.11283	69.2063
72cs	26.2023	27.298		-1.07794	-6.15359	71.1893
reccs	28.6907	25.5872	25.562	3.12871	-1.94694	3.85556	3.99578	0.189081	0.109166
reccs	28.6664	25.5412		3.10444	-1.97121	3.92097
reccs	28.5635	25.5575		3.00155	-2.0741	4.21083
cold	VINV1	actin
0cs	31.9824	27.6048	27.5804	4.3793	0	1	1	0	0
0cs	31.9452	27.5859			0	1
0cs	31.9515	27.5505			0	1
6cs	31.1992	27.2668	27.2354	3.96382	-0.415483	1.33375	1.34084	0.0752504	0.0434459
6cs	31.2705	27.2065		4.03516	-0.344141	1.26939
6cs	31.1094	27.2329		3.87403	-0.505274	1.41939
12cs	31.3142	26.5401	26.64	4.67418	0.294881	0.815139	0.828129	0.0283628	0.0163753
12cs	31.2358	26.6876		4.59578	0.216483	0.860661
12cs	31.3258	26.6923		4.68582	0.306524	0.808588
24cs	30.7769	26.4878	26.4549	4.322	-0.0573006	1.04052	1.12794	0.0757156	0.0437144
24cs	30.6044	26.4299		4.14948	-0.229818	1.17269
24cs	30.607	26.447		4.15204	-0.227259	1.17061
48cs	36.7529	27.0945	27.1132	9.63965	5.26034	0.0260903	0.0147656	0.0116358	0.00671792
48cs	37.5168	27.0801		10.4035	6.02423	0.0153647
48cs	39.9515	27.1651		12.8382	8.45895	0.00284187
72cs	30.4472	27.3241	27.2802	3.16702	-1.21228	2.31704	2.2986	0.0601518	0.0347287
72cs	30.5016	27.2185		3.22136	-1.15794	2.23138
72cs	30.4284	27.298		3.14826	-1.23105	2.34737
reccs	30.2215	25.5872	25.562	4.65956	0.280261	0.823442	0.760983	0.0726132	0.0419233
reccs	30.3031	25.5412		4.74109	0.361793	0.778197
reccs	30.4949	25.5575		4.93292	0.553619	0.681309
cold	VINV2	actin
0cs	39.1162	23.4964	23.5187	16.2022	0	1	1	0	0
0cs	40.9012	23.5136			0	1
0cs	39.1451	23.546			0	1
6cs	39.3702	22.7325	22.7323	16.6379	0.435738	0.739315	0.9111	0.149188	0.0861336
6cs	38.9228	22.7575		16.1905	-0.0117067	1.00815
6cs	38.9551	22.707		16.2228	0.0205771	0.985838
12cs	37.0949	22.0816	22.1554	14.9395	-1.26269	2.39942	2.19165	0.195221	0.112711
12cs	37.349	22.1922		15.1935	-1.00866	2.01204
12cs	37.2443	22.1925		15.0888	-1.11336	2.16348
24cs	36.7956	21.7611	21.7615	15.0341	-1.16809	2.24713	2.34219	0.0904252	0.052207
24cs	36.7297	21.809		14.9681	-1.23407	2.3523
24cs	36.6845	21.7146		14.9229	-1.27925	2.42713
48cs	35.007	21.8497	21.8823	13.1247	-3.07751	8.44157	7.85805	1.24226	0.717218
48cs	35.3994	21.8947		13.517	-2.68515	6.43146
48cs	34.9633	21.9026		13.081	-3.1212	8.70112
72cs	37.1653	21.8659	21.8767	15.2885	-0.913637	1.88379	2.60411	0.626063	0.361457
72cs	36.4857	21.8917		14.6089	-1.59324	3.01726
72cs	36.5373	21.8726		14.6605	-1.54165	2.91127
reccs	35.7279	20.9675	20.9354	14.7926	-1.40963	2.65669	2.73512	0.439389	0.253682
reccs	35.9109	20.9599		14.9755	-1.22665	2.34023
reccs	35.4557	20.8787		14.5203	-1.68188	3.20845
cold	CWINV1	actin
0cs	38.1833	27.6048	27.5804	10.6595	0	1	1	0	0
0cs	38.339	27.5859			0	1
0cs	38.1974	27.5505			0	1
6cs	37.5748	27.2668	27.2354	10.3394	-0.320075	1.2484	1.76546	0.889032	0.513283
6cs	37.5661	27.2065		10.3307	-0.328795	1.25596
6cs	36.4136	27.2329		9.17821	-1.48131	2.79202
12cs	37.4842	26.5401	26.64	10.8442	0.184724	0.879818	1.26868	0.713577	0.411984
12cs	37.5614	26.6876		10.9214	0.261868	0.834007
12cs	36.2345	26.6923		9.59447	-1.06504	2.09223
24cs	34.8266	26.4878	26.4549	8.37168	-2.28784	4.88324	4.39261	0.909436	0.525063
24cs	35.3732	26.4299		8.91828	-1.74124	3.34322
24cs	34.8066	26.447		8.35169	-2.30783	4.95137
48cs	31.1567	27.0945	27.1132	4.04342	-6.61609	98.0939	97.8214	3.10676	1.79369
48cs	31.1176	27.0801		4.00441	-6.65511	100.783
48cs	31.2092	27.1651		4.09594	-6.56358	94.5873
72cs	31.5184	27.3241	27.2802	4.23818	-6.42133	85.7064	75.5282	11.7184	6.76563
72cs	31.6513	27.2185		4.37114	-6.28837	78.1607
72cs	31.9689	27.298		4.68872	-5.97079	62.7174
reccs	27.3838	25.5872	25.562	1.82181	-8.8377	457.523	457.229	15.9556	9.21198
reccs	27.3357	25.5412		1.77371	-8.88581	473.036
reccs	27.4364	25.5575		1.87446	-8.78506	441.129
cold	CWINV2	actin
0cs	37.8157	27.1538	27.2492	10.5284	0	1	1	0	0
0cs	38.2665	27.3395			0	1
0cs	37.2505	27.2544			0	1
6cs	35.1577	26.8723	26.8132	8.34454	-2.18383	4.54357	4.20164	1.0095	0.582837
6cs	35.0209	26.7674		8.20765	-2.32071	4.99577
6cs	35.7254	26.7999		8.9122	-1.61616	3.06558
12cs	37.3496	25.6788	25.6287	11.7208	1.19248	0.437549	0.668465	0.247624	0.142966
12cs	36.2618	25.6494		10.6331	0.104765	0.929956
12cs	36.8057	25.5579		11.177	0.648624	0.637888
24cs	36.1151	25.7033	25.8022	10.3129	-0.215483	1.16109	1.14599	0.0150687	0.00869992
24cs	36.1341	25.8087		10.3318	-0.196513	1.14593
24cs	36.1531	25.8947		10.3508	-0.177542	1.13096
48cs	36.1627	24.9057	24.9079	11.2548	0.726421	0.604402	0.499457	0.177604	0.10254
48cs	37.2004	24.8711		12.2925	1.76417	0.294397
48cs	36.1742	24.9468		11.2664	0.737991	0.599574
72cs	35.8858	31.5037	31.2374	4.64844	-5.87993	58.889	79.1204	25.1195	14.5027
72cs	35.6112	31.376		4.37383	-6.15453	71.236
72cs	35.0211	30.8324		3.78371	-6.74465	107.236
reccs	36.3184	26.2817	26.2874	10.031	-0.497364	1.41163	1.70594	0.429349	0.247885
reccs	36.2235	26.2057		9.93612	-0.592239	1.50759
reccs	35.6792	26.3749		9.39177	-1.13659	2.19861
cold	CWINV3	actin
0cs	37.1069	25.6788	25.6692	10.8211	0	1	1	0	0
0cs	35.4941	25.6859			0	1
0cs	36.8699	25.6431			0	1
6cs	37.0099	24.6958	24.6904	12.3195	1.49839	0.353947	0.373604	0.0198342	0.0114513
6cs	36.9333	24.6816		12.2428	1.42178	0.373253
6cs	36.8567	24.6939		12.1662	1.34516	0.393611
12cs	36.935	24.5294	24.562	12.373	1.55192	0.341055	0.519571	0.156441	0.090321
12cs	36.0433	24.5361		11.4813	0.660269	0.63276
12cs	36.1568	24.6204		11.5948	0.773745	0.584897
24cs	36.7874	24.3906	24.3162	12.4712	1.65014	0.318609	0.357026	0.0472749	0.0272942
24cs	36.6825	24.3529		12.3663	1.5452	0.342649
24cs	36.4242	24.205		12.108	1.28694	0.409821
48cs	37.6344	24.2235	24.2287	13.4057	2.58462	0.166706	0.20656	0.0412988	0.0238439
48cs	37.0546	24.2252		12.8259	2.00482	0.249166
48cs	37.3445	24.2373		13.1158	2.29472	0.203808
72cs	37.3404	25.2479	25.2327	12.1077	1.28667	0.409897	0.516697	0.27372	0.158032
72cs	37.7319	25.1639		12.4992	1.67817	0.312479
72cs	36.3265	25.2862		11.0939	0.27279	0.827717
reccs	37.8717	24.2056	24.1767	13.695	2.87388	0.136419	0.196856	0.103378	0.0596856
reccs	37.8559	24.1304		13.6791	2.85804	0.137925
reccs	36.6588	24.1942		12.4821	1.66098	0.316224
cold	CWINV4	actin
0cs	36.2427	27.6048	27.5804	8.55899	0	1	1	0	0
0cs	36.0462	27.5859			0	1
0cs	36.1292	27.5505			0	1
6cs	36.3558	27.2668	27.2354	9.12039	0.561396	0.677646	0.579445	0.0994018	0.0573897
6cs	36.5758	27.2065		9.34038	0.78139	0.581806
6cs	36.8566	27.2329		9.62124	1.06225	0.478884
12cs	35.3102	26.5401	26.64	8.67024	0.111246	0.925788	0.95686	0.0653969	0.0377569
12cs	35.1535	26.6876		8.51355	-0.0454426	1.032
12cs	35.3306	26.6923		8.69064	0.131643	0.912791
24cs	35.9875	26.4878	26.4549	9.53263	0.973637	0.509221	0.580302	0.15416	0.0890042
24cs	36.0894	26.4299		9.63449	1.0755	0.474506
24cs	35.4152	26.447		8.96029	0.401295	0.757178
48cs	35.6053	27.0945	27.1132	8.49211	-0.0668793	1.04745	0.837765	0.197923	0.114271
48cs	35.9733	27.0801		8.86006	0.301067	0.811652
48cs	36.2844	27.1651		9.1712	0.612206	0.654196
72cs	36.233	27.3241	27.2802	8.95283	0.393834	0.761104	0.935734	0.19464	0.112375
72cs	35.6431	27.2185		8.36292	-0.196074	1.14558
72cs	35.9904	27.298		8.71016	0.151166	0.900522
reccs	32.0256	25.5872	25.562	6.46361	-2.09538	4.27338	4.25361	0.0581967	0.0335999
reccs	32.0547	25.5412		6.4927	-2.0663	4.1881
reccs	32.0168	25.5575		6.45488	-2.10411	4.29934
cold	CWINV5	actin
0cs	34.9812	23.4964	23.5187	11.6389	0	1	1	0	0
0cs	35.6547	23.5136			0	1
0cs	34.8367	23.546			0	1
6cs	34.9437	22.7325	22.7323	12.2114	0.572488	0.672456	0.541965	0.118821	0.0686012
6cs	35.333	22.7575		12.6007	0.96177	0.513427
6cs	35.5556	22.707		12.8233	1.18438	0.440012
12cs	35.0152	22.0816	22.1554	12.8597	1.22085	0.429029	0.424863	0.0973867	0.0562262
12cs	35.4138	22.1922		13.2583	1.61945	0.32546
12cs	34.7375	22.1925		12.582	0.943139	0.5201
24cs	35.2098	21.7611	21.7615	13.4482	1.80936	0.285317	0.51838	0.219367	0.126652
24cs	33.8727	21.809		12.1111	0.472254	0.720838
24cs	34.2656	21.7146		12.504	0.865164	0.548984
48cs	33.3394	21.8497	21.8823	11.4571	-0.181808	1.1343	0.804336	0.395549	0.22837
48cs	33.6528	21.8947		11.7704	0.131554	0.912848
48cs	34.9719	21.9026		13.0895	1.45065	0.365857
72cs	33.8279	21.8659	21.8767	11.9512	0.312307	0.805353	0.67926	0.15637	0.0902803
72cs	33.9733	21.8917		12.0966	0.457716	0.728138
72cs	34.5033	21.8726		12.6266	0.987677	0.504289
reccs	32.3381	20.9675	20.9354	11.4027	-0.236177	1.17787	1.22467	0.0442915	0.0255717
reccs	32.234	20.9599		11.2987	-0.340197	1.26593
reccs	32.2753	20.8787		11.34	-0.298906	1.23021

## Sheet: cold root
the CT values used to construct relative expression profiles of PtrINV genes in P. trifoliata roots under cold stress ‎
	A/NINV1 CT	Actin CT	Actin CT mean	∆CT	∆∆CT	2¯∆∆CT	2¯∆∆Ct mean	STDEV	SE
0cr	31.4662	24.8006	24.9018	6.39707	0	1	1	0	0
0cr	31.2941	24.9738			0	1								GeneID	A/NINV1	A/NINV2	A/NINV3	A/NINV4	A/NINV5	A/NINV6	A/NINV7	VINV1	VINV2	CWINV1	CWINV2	CWINV3	CWINV4	CWINV5
0cr	31.1363	24.9311			0	1								0CR	1	1	1	1	1	1	1	1	1	1	1	1	1	1
6cr	31.2165	24.4808	24.5334	6.68314	0.286072	0.820132	0.990239	0.148606	0.0857978					6CR	0.990239	0.567793	0.530633	0.480959	0.443916	0.623217	0.927874	1.44681	0.449327	0.45247	1.12645	0.412125	0.770426	1.03069
6cr	30.8522	24.5771		6.31878	-0.0782865	1.05576								12CR	0.914397	0.423497	0.504182	0.819123	0.313882	0.56096	3.42507	1.6851	0.470641	0.339951	0.789307	0.581794	0.609594	1.17042
6cr	30.7998	24.5423		6.26637	-0.130697	1.09482								24CR	0.997306	0.663976	0.637194	0.211465	0.424445	0.31965	3.65715	1.00123	0.346624	0.324452	1.25582	0.656747	0.481509	2.00423
12cr	30.9889	24.2591	24.2681	6.72075	0.323683	0.799028	0.914397	0.100377	0.0579527					48CR	0.749663	2.30717	2.71765	1.14657	0.456211	1.44561	38.3762	11.0258	0.314429	3.58124	1.01914	0.50622	0.552595	2.41504
12cr	30.6918	24.2904		6.42368	0.0266113	0.981724								72CR	1.14771	3.74077	2.32156	0.44505	0.506225	1.12571	35.8727	2.9376	0.265984	4.95062	2.35831	0.466155	0.66769	3.28945
12cr	30.7204	24.2549		6.4523	0.0552311	0.96244								RecCR	0.983549	2.78533	1.71455	1.92658	0.192612	3.34314	3.8859	23.7919	0.304101	17.5624	0.307733	0.222782	2.80993	1.78123
24cr	30.9805	24.5256	24.4972	6.48331	0.0862439	0.941972	0.997306	0.051439	0.0296983
24cr	30.8326	24.4657		6.3354	-0.0616652	1.04367							Log2	GeneID	A/NINV1	A/NINV2	A/NINV3	A/NINV4	A/NINV5	A/NINV6	A/NINV7	VINV1	VINV2	CWINV1	CWINV2	CWINV3	CWINV4	CWINV5
24cr	30.8852	24.5002		6.38804	-0.00902812	1.00628								0CR	0	0	0	0	0	0	0	0	0	0	0	0	0	0
48cr	30.8018	23.9614	23.9418	6.86007	0.462998	0.725477	0.749663	0.023867	0.0137796					6CR	-0.0141512	-0.816564	-0.914215	-1.05602	-1.17164	-0.682194	-0.107999	0.532877	-1.15416	-1.14411	0.171784	-1.27884	-0.376272	0.0436138
48cr	30.7099	23.9106		6.76816	0.371091	0.773198								12CR	-0.129107	-1.23957	-0.987983	-0.287849	-1.67171	-0.834031	1.77614	0.752832	-1.0873	-1.5566	-0.341341	-0.781419	-0.714079	0.227032
48cr	30.7533	23.9532		6.8115	0.414435	0.750313								24CR	-0.00389132	-0.590798	-0.650196	-2.24151	-1.23635	-1.64544	1.87072	0.00176731	-1.52856	-1.62392	0.328631	-0.606591	-1.05436	1.00305
72cr	30.9489	24.6804	24.7244	6.22445	-0.172616	1.1271	1.14771	0.0411506	0.0237583					48CR	-0.415686	1.20613	1.44236	0.19733	-1.13223	0.531676	5.26214	3.46282	-1.66919	1.84046	0.027354	-0.982163	-0.855706	1.27205
72cr	30.9568	24.7893		6.23237	-0.164705	1.12094								72CR	0.198758	1.90333	1.21509	-1.16796	-0.982148	0.170841	5.16481	1.55464	-1.91059	2.30761	1.23776	-1.10112	-0.58275	1.71785
72cr	30.8644	24.7036		6.13995	-0.257123	1.19509								RecCR	-0.0239318	1.47785	0.777827	0.946041	-2.37623	1.7412	1.95825	4.5724	-1.71738	4.13442	-1.70025	-2.16629	1.49053	0.832876
reccr	29.1473	22.6487	22.6682	6.47904	0.081974	0.944764	0.983549	0.0451853	0.0260878
reccr	29.1052	22.6966		6.43698	0.0399094	0.972716
reccr	29.0182	22.6594		6.35	-0.0470715	1.03317
coldroot	A/NINV2	actin
0cr	32.9932	26.6601	26.7874	6.12232	0	1	1	0	0
0cr	33.0641	26.9454			0	1
0cr	32.672	26.7568			0	1
6cr	32.7992	25.8908	25.8659	6.93326	0.810943	0.570009	0.567793	0.0615874	0.0355575
6cr	32.6589	25.8754		6.79293	0.670608	0.628242
6cr	32.9735	25.8316		7.1076	0.985282	0.505127
12cr	33.4419	26.3189	26.3148	7.12712	1.0048	0.498338	0.423497	0.0731571	0.0422373
12cr	33.6886	26.2604		7.37384	1.25152	0.420005
12cr	33.9428	26.365		7.62806	1.50574	0.352149
24cr	32.8639	26.0968	26.1191	6.74483	0.622514	0.649538	0.663976	0.0690856	0.0398866
24cr	32.9706	26.0797		6.85149	0.729173	0.60325
24cr	32.6775	26.1808		6.5584	0.436082	0.739139
48cr	31.1709	25.9999	26.026	5.14488	-0.977441	1.96897	2.30717	0.293315	0.169346
48cr	30.8493	26.0009		4.82335	-1.29897	2.46053
48cr	30.831	26.0771		4.805	-1.31732	2.49202
72cr	30.657	26.5592	26.5333	4.12368	-1.99864	3.99623	3.74077	0.268532	0.155037
72cr	30.7429	26.5333		4.20958	-1.91274	3.76523
72cr	30.8645	26.5073		4.3312	-1.79112	3.46084
reccr	29.4023	24.7823	24.7684	4.63387	-1.48845	2.80587	2.78533	0.0309834	0.0178883
reccr	29.4051	24.8108		4.63667	-1.48565	2.80044
reccr	29.4314	24.7121		4.66305	-1.45927	2.74969
coldroot	A/NINV3	actin
0cr	32.4501	26.6601	26.7874	5.87411	0	1	1	0	0
0cr	32.8545	26.9454			0	1
0cr	32.68	26.7568			0	1
6cr	32.7631	25.8908	25.8659	6.89718	1.02307	0.492067	0.530633	0.0655215	0.0378289
6cr	32.7588	25.8754		6.89285	1.01874	0.493546
6cr	32.462	25.8316		6.59604	0.721931	0.606285
12cr	33.1145	26.3189	26.3148	6.79973	0.925625	0.526452	0.504182	0.0497492	0.0287227
12cr	33.3499	26.2604		7.03515	1.16105	0.447188
12cr	33.0808	26.365		6.766	0.891895	0.538906
24cr	32.9123	26.0968	26.1191	6.79322	0.919114	0.528834	0.637194	0.0938637	0.0541923
24cr	32.5298	26.0797		6.41073	0.536619	0.689385
24cr	32.5215	26.1808		6.40243	0.528318	0.693363
48cr	30.5819	25.9999	26.026	4.55591	-1.3182	2.49355	2.71765	0.19994	0.115435
48cr	30.4242	26.0009		4.39819	-1.47592	2.78161
48cr	30.3751	26.0771		4.34915	-1.52496	2.87778
72cr	31.1166	26.5592	26.5333	4.58331	-1.2908	2.44664	2.32156	0.203614	0.117556
72cr	31.1256	26.5333		4.5923	-1.28181	2.43143
72cr	31.3462	26.5073		4.81295	-1.06116	2.08661
reccr	29.7812	24.7823	24.7684	5.01276	-0.861346	1.81673	1.71455	0.172049	0.0993323
reccr	29.7857	24.8108		5.01732	-0.856785	1.811
reccr	30.0423	24.7121		5.27393	-0.600184	1.51591
coldroot	A/NINV4	actin
0cr	33.8959	26.6601	26.7874	6.91914	0	1	1	0	0
0cr	33.5716	26.9454			0	1
0cr	33.6522	26.7568			0	1
6cr	33.8961	25.8908	25.8659	8.03013	1.11099	0.462977	0.480959	0.0259053	0.0149564
6cr	33.7547	25.8754		7.88873	0.969589	0.510652
6cr	33.8767	25.8316		8.01072	1.09158	0.469248
12cr	33.6665	26.3189	26.3148	7.35172	0.432583	0.740934	0.819123	0.117678	0.0679413
12cr	33.3012	26.2604		6.98638	0.0672417	0.954461
12cr	33.6261	26.365		7.31133	0.392189	0.761973
24cr	35.6593	26.0968	26.1191	9.54022	2.62108	0.162546	0.211465	0.0540482	0.0312048
24cr	35.3432	26.0797		9.22413	2.30499	0.202362
24cr	34.9299	26.1808		8.81086	1.89171	0.269487
48cr	32.7735	25.9999	26.026	6.74753	-0.171607	1.12631	1.14657	0.0911717	0.052638
48cr	32.8512	26.0009		6.82526	-0.0938829	1.06724
48cr	32.6276	26.0771		6.60164	-0.317504	1.24617
72cr	34.7164	26.5592	26.5333	8.18308	1.26394	0.416407	0.44505	0.0454691	0.0262516
72cr	34.6996	26.5333		8.16634	1.2472	0.421266
72cr	34.4597	26.5073		7.92644	1.00729	0.497479
reccr	30.9372	24.7823	24.7684	6.16879	-0.750352	1.6822	1.92658	0.231596	0.133712
reccr	30.588	24.8108		5.81963	-1.09951	2.14283
reccr	30.7206	24.7121		5.95219	-0.966952	1.95471
coldroot	A/NINV5	actin
0cr	33.4245	24.8006	24.9018	8.03657	0	1	1	0	0
0cr	32.4522	24.9738			0	1
0cr	32.9384	24.9311			0	1
6cr	33.3839	24.4808	24.5334	8.85054	0.813967	0.568816	0.443916	0.108629	0.062717
6cr	33.923	24.5771		9.38956	1.35299	0.39148
6cr	33.9987	24.5423		9.46532	1.42875	0.371452
12cr	33.6452	24.2591	24.2681	9.37702	1.34044	0.394899	0.313882	0.0806112	0.0465409
12cr	34.4021	24.2904		10.1339	2.09738	0.233683
12cr	33.9802	24.2549		9.71205	1.67547	0.313063
24cr	33.8491	24.5256	24.4972	9.35189	1.31532	0.401836	0.424445	0.0228164	0.0131731
24cr	33.6939	24.4657		9.19673	1.16016	0.447463
24cr	33.7715	24.5002		9.27431	1.23774	0.424036
48cr	33.8202	23.9614	23.9418	9.8785	1.84192	0.278949	0.456211	0.213479	0.123252
48cr	33.313	23.9106		9.3712	1.33463	0.396493
48cr	32.507	23.9532		8.56525	0.528677	0.69319
72cr	33.6759	24.6804	24.7244	8.95141	0.914839	0.530403	0.506225	0.0239905	0.0138509
72cr	33.8126	24.7893		9.08819	1.05162	0.482427
72cr	33.7442	24.7036		9.0198	0.983229	0.505846
reccr	33.0504	22.6487	22.6682	10.3822	2.34561	0.196743	0.192612	0.0395182	0.0228158
reccr	32.8257	22.6966		10.1575	2.1209	0.229903
reccr	33.4303	22.6594		10.7621	2.72556	0.151191
coldroot	A/NINV6	actin
0cr	32.8695	26.6601	26.7874	6.07657	0	1	1	0	0
0cr	32.8959	26.9454			0	1
0cr	32.8266	26.7568			0	1
6cr	32.8038	25.8908	25.8659	6.93786	0.861296	0.550458	0.623217	0.0786042	0.0453822
6cr	32.6495	25.8754		6.78354	0.706972	0.612605
6cr	32.4436	25.8316		6.57763	0.501059	0.706588
12cr	33.3953	26.3189	26.3148	7.08053	1.00397	0.498627	0.56096	0.0867431	0.0500812
12cr	32.9907	26.2604		6.67597	0.599406	0.660026
12cr	33.3231	26.365		7.00831	0.931739	0.524226
24cr	33.821	26.0968	26.1191	7.70194	1.62537	0.324126	0.31965	0.0129046	0.00745048
24cr	33.7963	26.0797		7.67725	1.60069	0.32972
24cr	33.9083	26.1808		7.7892	1.71263	0.305103
48cr	31.5629	25.9999	26.026	5.53695	-0.53962	1.45359	1.44561	0.0619895	0.0357897
48cr	31.6379	26.0009		5.61189	-0.464682	1.38001
48cr	31.5145	26.0771		5.48851	-0.588055	1.50322
72cr	32.4831	26.5592	26.5333	5.94985	-0.126718	1.09181	1.12571	0.0508851	0.0293785
72cr	32.3659	26.5333		5.83262	-0.243944	1.18423
72cr	32.4709	26.5073		5.93761	-0.138959	1.10111
reccr	29.1613	24.7823	24.7684	4.39287	-1.68369	3.2125	3.34314	0.122544	0.070751
reccr	29.0959	24.8108		4.32752	-1.74905	3.36137
reccr	29.0561	24.7121		4.28766	-1.78891	3.45554
coldroot	A/NINV7	actin
0cr	32.9518	26.6601	26.7874	6.31133	0	1	1	0	0
0cr	33.299	26.9454			0	1
0cr	33.0455	26.7568			0	1
6cr	32.3227	25.8908	25.8659	6.45678	0.145458	0.904093	0.927874	0.114841	0.0663033
6cr	32.4517	25.8754		6.58574	0.274413	0.826786
6cr	32.1031	25.8316		6.23717	-0.0741545	1.05274
12cr	30.9362	26.3189	26.3148	4.62145	-1.68988	3.2263	3.42507	0.650582	0.375614
12cr	30.5723	26.2604		4.25757	-2.05376	4.15186
12cr	31.0915	26.365		4.77673	-1.53459	2.89707
24cr	30.7501	26.0968	26.1191	4.631	-1.68033	3.205	3.65715	0.394577	0.227809
24cr	30.4913	26.0797		4.37224	-1.93909	3.83464
24cr	30.4552	26.1808		4.33613	-1.9752	3.93182
48cr	27.0329	25.9999	26.026	1.00697	-5.30436	39.5159	38.3762	1.00781	0.581857
48cr	27.089	26.0009		1.06302	-5.24831	38.0101
48cr	27.1045	26.0771		1.07857	-5.23276	37.6026
72cr	27.7495	26.5592	26.5333	1.21622	-5.09511	34.1806	35.8727	1.4714	0.849514
72cr	27.6514	26.5333		1.11811	-5.19321	36.5858
72cr	27.641	26.5073		1.10767	-5.20366	36.8516
reccr	28.9713	24.7823	24.7684	4.20294	-2.10839	4.31209	3.8859	0.489149	0.28241
reccr	29.082	24.8108		4.31357	-1.99776	3.9938
reccr	29.3348	24.7121		4.56639	-1.74494	3.35181
coldroot	VINV1	actin
0cr	35.1423	26.6601	26.7874	8.03695	0	1	1	0	0
0cr	34.7206	26.9454			0	1
0cr	34.6103	26.7568			0	1
6cr	33.4129	25.8908	25.8659	7.54694	-0.490005	1.40445	1.44681	0.100162	0.0578285
6cr	33.4437	25.8754		7.57773	-0.459213	1.37479
6cr	33.2602	25.8316		7.3943	-0.64265	1.56119
12cr	33.7378	26.3189	26.3148	7.42298	-0.613967	1.53046	1.6851	0.183112	0.10572
12cr	33.6402	26.2604		7.32542	-0.711524	1.63753
12cr	33.4354	26.365		7.12062	-0.916323	1.8873
24cr	34.0968	26.0968	26.1191	7.97774	-0.0592092	1.04189	1.00123	0.0398914	0.0230313
24cr	34.1566	26.0797		8.03749	0.00054423	0.999623
24cr	34.2117	26.1808		8.0926	0.0556513	0.96216
48cr	30.6806	25.9999	26.026	4.65464	-3.3823	10.4274	11.0258	0.961154	0.554922
48cr	30.6685	26.0009		4.64248	-3.39446	10.5156
48cr	30.4619	26.0771		4.4359	-3.60104	12.1345
72cr	33.0896	26.5592	26.5333	6.55633	-1.48061	2.79067	2.9376	0.213165	0.123071
72cr	32.9003	26.5333		6.36697	-1.66997	3.18209
72cr	33.0643	26.5073		6.53103	-1.50592	2.84005
reccr	28.3513	24.7823	24.7684	3.58291	-4.45404	21.9179	23.7919	1.62351	0.937332
reccr	28.1747	24.8108		3.40625	-4.63069	24.7729
reccr	28.1798	24.7121		3.41139	-4.62555	24.6849
coldroot	VINV2	actin
0cr	37.2989	24.8006	24.9018	13.246	0	1	1	0	0
0cr	38.9967	24.9738			0	1
0cr	38.1478	24.9311			0	1
6cr	39.9535	24.4808	24.5334	15.4201	2.17409	0.221582	0.449327	0.255403	0.147457
6cr	38.2424	24.5771		13.709	0.463025	0.725464
6cr	39.0979	24.5423		14.5645	1.31856	0.400935
12cr	38.5222	24.2591	24.2681	14.2541	1.00806	0.497213	0.470641	0.0918462	0.0530274
12cr	38.3864	24.2904		14.1183	0.872311	0.546271
12cr	38.9546	24.2549		14.6865	1.44051	0.368438
24cr	39.1198	24.5256	24.4972	14.6226	1.37666	0.38511	0.346624	0.0394823	0.0227951
24cr	39.4505	24.4657		14.9534	1.70738	0.306216
24cr	39.2637	24.5002		14.7666	1.52058	0.348546
48cr	38.8929	23.9614	23.9418	14.9511	1.70513	0.306693	0.314429	0.0409471	0.0236408
48cr	39.0351	23.9106		15.0933	1.84735	0.277902
48cr	38.6669	23.9532		14.7252	1.47918	0.358693
72cr	40.7056	24.6804	24.7244	15.9811	2.73512	0.150192	0.265984	0.150146	0.0866869
72cr	40.2074	24.7893		15.483	2.23698	0.212129
72cr	39.1693	24.7036		14.4448	1.19883	0.435629
reccr	37.9244	22.6487	22.6682	15.2562	2.0102	0.248238	0.304101	0.0858399	0.0495597
reccr	37.2256	22.6966		14.5573	1.31136	0.402941
reccr	37.8514	22.6594		15.1832	1.93719	0.261125
coldroot	CWINV1	actin
0cr	32.2773	26.6601	26.7874	5.31789	0	1	1	0	0
0cr	32.0319	26.9454			0	1
0cr	32.0069	26.7568			0	1
6cr	32.5616	25.8908	25.8659	6.69571	1.37782	0.384801	0.45247	0.0589281	0.0340222
6cr	32.2424	25.8754		6.37642	1.05852	0.480123
6cr	32.2057	25.8316		6.33974	1.02185	0.492485
12cr	33.3525	26.3189	26.3148	7.03773	1.71984	0.303582	0.339951	0.0314967	0.0181847
12cr	33.1135	26.2604		6.79876	1.48087	0.358273
12cr	33.1146	26.365		6.79987	1.48197	0.357999
24cr	32.8505	26.0968	26.1191	6.73138	1.41348	0.375404	0.324452	0.0646115	0.0373035
24cr	32.9674	26.0797		6.84833	1.53043	0.346173
24cr	33.4268	26.1808		7.30766	1.98977	0.251779
48cr	29.5004	25.9999	26.026	3.4744	-1.84349	3.58877	3.58124	0.167096	0.0964731
48cr	29.5739	26.0009		3.54791	-1.76999	3.41051
48cr	29.4391	26.0771		3.41314	-1.90475	3.74444
72cr	29.5269	26.5592	26.5333	2.99358	-2.32431	5.00827	4.95062	0.117543	0.0678636
72cr	29.5835	26.5333		3.05024	-2.26765	4.81538
72cr	29.5211	26.5073		2.98785	-2.33004	5.0282
reccr	26.1158	24.7823	24.7684	1.34738	-3.97051	15.6763	17.5624	1.63624	0.944683
reccr	25.8689	24.8108		1.10052	-4.21737	18.6018
reccr	25.884	24.7121		1.11555	-4.20234	18.409
coldroot	CWINV2	actin
0cr	35.9641	27.7273	27.6309	8.07537	0	1	1	0	0
0cr	35.4484	27.6377			0	1
0cr	35.7063	27.5277			0	1
6cr	34.3011	26.7467	26.6913	7.60983	-0.465536	1.38083	1.12645	0.28987	0.167356
6cr	34.5185	26.6505		7.82725	-0.248117	1.18766
6cr	35.0691	26.6767		8.37784	0.302465	0.810866
12cr	35.6981	26.6578	26.6479	9.05029	0.974925	0.508766	0.789307	0.275792	0.159228
12cr	34.639	26.5934		7.99118	-0.0841878	1.06009
12cr	35.0468	26.6924		8.39898	0.323615	0.799065
24cr	34.8895	26.8211	26.7885	8.101	0.0256278	0.982393	1.25582	0.256676	0.148192
24cr	34.2871	26.7732		7.49853	-0.576843	1.49158
24cr	34.4926	26.7713		7.7041	-0.371269	1.29349
48cr	34.2525	26.4949	26.466	7.7865	-0.288869	1.22168	1.01914	0.221385	0.127817
48cr	34.467	26.409		8.00094	-0.074426	1.05294
48cr	34.8947	26.4942		8.42866	0.353285	0.782799
72cr	34.0039	27.2156	27.1656	6.83831	-1.23706	2.35718	2.35831	0.0897346	0.0518083
72cr	33.949	27.1775		6.78341	-1.29196	2.44861
72cr	34.0588	27.1036		6.89322	-1.18215	2.26915
reccr	35.322	26.0326	25.9317	9.3903	1.31493	0.401944	0.307733	0.0818611	0.0472625
reccr	35.9105	25.8517		9.97885	1.90348	0.267299
reccr	35.9844	25.9107		10.0527	1.97734	0.253958
coldroot	CWINV3	actin
0cr	37.1069	26.3396	26.2999	10.6885	0	1	1	0	0
0cr	36.8699	26.2774			0	1
0cr	36.9884	26.2827			0	1
6cr	37.0099	24.9338	24.9646	12.0453	1.35682	0.390442	0.412125	0.0218793	0.012632
6cr	36.8567	24.9833		11.8921	1.20358	0.434196
6cr	36.9333	24.9767		11.9687	1.2802	0.411738
12cr	36.935	24.8836	24.8577	12.0772	1.38874	0.381899	0.581794	0.175176	0.101138
12cr	36.1568	24.7533		11.2991	0.610556	0.654944
12cr	36.0433	24.9363		11.1856	0.49708	0.708539
24cr	36.7874	25.557	25.3281	11.4593	0.770833	0.586079	0.656747	0.0869619	0.0502075
24cr	36.6825	25.2421		11.3544	0.66589	0.6303
24cr	36.4242	25.1851		11.0961	0.407628	0.753862
48cr	37.6344	25.7357	25.6545	11.9799	1.29142	0.40855	0.50622	0.101212	0.0584345
48cr	37.0546	25.6765		11.4001	0.711617	0.610636
48cr	37.3445	25.5511		11.69	1.00152	0.499475
72cr	38.0588	25.9123	25.8908	12.168	1.47953	0.358605	0.466155	0.116583	0.0673092
72cr	37.3404	25.9401		11.4496	0.761099	0.590047
72cr	37.7319	25.82		11.8411	1.1526	0.449813
reccr	37.8717	24.5393	24.4878	13.3839	2.69539	0.154386	0.222782	0.116993	0.0675462
reccr	37.8559	24.4747		13.3681	2.67955	0.15609
reccr	36.6588	24.4493		12.171	1.48249	0.357871
coldroot	CWINV4	actin
0cr	35.3198	26.6601	26.7874	8.60824	0	1	1	0	0
0cr	35.1518	26.9454			0	1
0cr	35.7154	26.7568			0	1
6cr	34.6061	25.8908	25.8659	8.74012	0.13188	0.912642	0.770426	0.180224	0.104052
6cr	35.2909	25.8754		9.42492	0.816687	0.567744
6cr	34.7414	25.8316		8.8755	0.267267	0.830892
12cr	35.821	26.3189	26.3148	9.50621	0.897971	0.536641	0.609594	0.0904667	0.052231
12cr	35.4155	26.2604		9.10068	0.492442	0.710821
12cr	35.7056	26.365		9.39083	0.782595	0.58132
24cr	35.4659	26.0968	26.1191	9.34676	0.738525	0.599352	0.481509	0.102057	0.0589227
24cr	35.9674	26.0797		9.84835	1.24011	0.423341
24cr	35.9726	26.1808		9.85348	1.24525	0.421836
48cr	35.5613	25.9999	26.026	9.53533	0.927097	0.525916	0.552595	0.0465578	0.0268801
48cr	35.356	26.0009		9.33	0.721767	0.606354
48cr	35.5624	26.0771		9.53644	0.928199	0.525514
72cr	35.7543	26.5592	26.5333	9.22103	0.612792	0.65393	0.66769	0.0119962	0.006926
72cr	35.7124	26.5333		9.17916	0.570918	0.673188
72cr	35.7065	26.5073		9.17325	0.565009	0.675951
reccr	31.9554	24.7823	24.7684	7.18696	-1.42128	2.67823	2.80993	0.205801	0.118819
reccr	31.7692	24.8108		7.00081	-1.60743	3.04708
reccr	31.9413	24.7121		7.17289	-1.43535	2.70447
coldroot	CWINV5	actin
0cr	37.7967	24.8006	24.9018	12.4918	0	1	1	0	0
0cr	36.9904	24.9738			0	1
0cr	37.3936	24.9311			0	1
6cr	36.4537	24.4808	24.5334	11.9203	-0.571441	1.48601	1.03069	0.403259	0.232822
6cr	37.1973	24.5771		12.6639	0.172181	0.8875
6cr	37.5019	24.5423		12.9686	0.4768	0.71857
12cr	36.6097	24.2591	24.2681	12.3416	-0.150156	1.10969	1.17042	0.461799	0.26662
12cr	37.1904	24.2904		12.9223	0.430511	0.741999
12cr	36.0291	24.2549		11.7609	-0.730824	1.65959
24cr	35.637	24.5256	24.4972	11.1399	-1.35189	2.55247	2.00423	0.49986	0.288594
24cr	36.0733	24.4657		11.5761	-0.915675	1.88645
24cr	36.3347	24.5002		11.8375	-0.654238	1.57378
48cr	35.2374	23.9614	23.9418	11.2957	-1.19606	2.29112	2.41504	0.283179	0.163494
48cr	35.2862	23.9106		11.3445	-1.14727	2.21495
48cr	34.9798	23.9532		11.0381	-1.45368	2.73906
72cr	35.9199	24.6804	24.7244	11.1955	-1.29627	2.45593	3.28945	1.34268	0.775195
72cr	34.9417	24.7893		10.2172	-2.27451	4.83834
72cr	35.8521	24.7036		11.1277	-1.36406	2.57408
reccr	34.1167	22.6487	22.6682	11.4485	-1.04327	2.06089	1.78123	0.254731	0.147069
reccr	34.3773	22.6966		11.7091	-0.782688	1.72033
reccr	34.5161	22.6594		11.8479	-0.643829	1.56247
